# Supplementary material for: High-Throughput Analysis of Promoter Occupancy Reveals New Targets for Arx, a Gene Mutated in Mental Retardation and Interneuronopathies
Source: PLoS One. 2011 Sep 22;6(9):e25181. doi: 10.1371/journal.pone.0025181 (PMC3178625; doi:10.1371/journal.pone.0025181)
Supplement: Table S1 — ChIP-positive gene promoters identified only in N2a-transfected cells (sheet 2), only in embryonic brain (sheet 3) or in both (sheet 1). The indicated P-value for each gene corresponds to the geometrical mean of the best probe obtained from the 3 replicate experiments. Genes are listed in decreasing P-value rank order. (XLS) [file pone.0025181.s002.xls]

## Sheet: common genes
Gene name	Gene symbol	position	location	P-Value N2a	P-Value brain
oligodendrocyte transcription factor 3	Olig3	PROMOTER	chr10:019042705-019042750	1.56e-16	1.2e-18
ribophorin I	Rpn1	INSIDE	chr6:088050301-088050345	1.99248e-16	2.3358e-16
catechol-O-methyltransferase domain containing 1	Comtd1	PROMOTER	chr14:020642597-020642650	2.14e-16	1.2e-18
leucine-rich, glioma inactivated 1	Lgi1	PROMOTER	chr19:038329036-038329086	2.14e-16	1.2e-18
family with sequence similarity 83, member G	NM_178618 = Fam83g	INSIDE	chr11:061501206-061501250	2.14e-16	1.2e-18
small nuclear ribonucleoprotein 70kDa (U1)	Snrp70	INSIDE	chr7:045263625-045263669	2.14e-16	1.2e-18
glycine N-methyltransferase	Gnmt	PROMOTER	chr17:046197725-046197776	2.14e-16	1.33488e-13
abhydrolase domain containing 11	Abhd11	INSIDE	chr5:135294176-135294220	2.14e-16	3.96399e-13
hepsin	Hpn	INSIDE	chr7:030821758-030821803	2.14e-16	2.24828e-12
KIAA0664	NM_001081158	PROMOTER	chr11:074465532-074465583	3.43885e-16	2.61104e-13
gene model 973, (NCBI)	Gm973	PROMOTER	chr1:059459724-059459783	4.44e-16	1.6146e-13
asp (abnormal spindle)-like, microcephaly associated (Drosophila)	Aspm	INSIDE	chr1:141271216-141271266	6.40439e-16	1.06904e-13
cytochrome P450, family 26, subfamily B, polypeptide 1	Cyp26b1	PROMOTER	chr6:084559974-084560027	7.08625e-16	6.45639e-11
smu-1 suppressor of mec-8 and unc-52 homolog (C. elegans)	Smu1	INSIDE	chr4:040945094-040945151	8.22994e-16	1.04917e-15
peripherin	Prph	PROMOTER	chr15:098884403-098884943	9.61339e-16	2.89532e-08
polycomb group ring finger 3	Pcgf3	INSIDE	chr5:108702684-108702737	1.09054e-15	4.78452e-13
unconventional SNARE in the ER 1 homolog (S. cerevisiae)	NM_029768 = Use1	INSIDE	chr8:074298265-074298309	1.24855e-15	4.85999e-12
leucine rich repeat transmembrane neuronal 2	Lrrtm2	PROMOTER	chr18:035342159-035342218	1.5358e-15	1.99783e-12
tetraspanin 2	Tspan2	INSIDE	chr3:102864758-102864809	1.61708e-15	2.45783e-10
shroom family member 3	Shroom3 / 4932413O14Rik	INSIDE	chr5:093758832-093758876	2.0316e-15	1.03815e-17
polymerase (RNA) III (DNA directed) polypeptide E (80kD)	Polr3e	INSIDE	chr7:120709234-120709278	2.28207e-15	4.40605e-16
	C130074	INSIDE	chr1:186583468-186583512	2.95583e-15	2.19159e-15
basic helix-loop-helix family, member e22	Bhlhb5	PROMOTER	chr3:018243837-018243896	4.73442e-15	2.71758e-13
AT rich interactive domain 1A (SWI-like)	Arid1a	PROMOTER	chr4:133027660-133027704	5.22031e-15	1.2e-18
potassium voltage-gated channel, shaker-related subfamily, beta member 1	Kcnab1	PROMOTER	chr3:065195669-065195719	5.43e-15	3.36224e-13
transforming growth factor, beta-induced, 68kDa	Tgfbi	PROMOTER	chr13:056616905-056616959	6.34581e-15	1.2e-18
EF-hand calcium binding domain 8	NM_177849 = Efcab8	PROMOTER	chr2:153470826-153470875	6.36733e-15	1.27147e-09
tumor necrosis factor receptor superfamily, member 19	Tnfrsf19	INSIDE	chr14:059998907-059998964	7.73195e-15	2.34146e-11
SMAD family member 4	Smad4	INSIDE	chr18:073827636-073827695	8.49788e-15	2.29202e-13
protein-kinase, interferon-inducible double stranded RNA dependent inhibitor, repressor of (P58 repressor)	Prkrir	PROMOTER	chr7:098577462-098577513	9.71693e-15	2.79799e-11
chromosome 15 open reading frame 17	NM_175273	PROMOTER	chr9:057335470-057335525	1.06126e-14	2.14905e-13
Wolfram syndrome 1 (wolframin)	Wfs1	INSIDE	chr5:037275325-037275384	1.47642e-14	3.95022e-11
vesicle amine transport protein 1 homolog (T. californica)	Vat1	INSIDE	chr11:101281990-101282034	2.02007e-14	1.06755e-07
solute carrier family 16, member 4 (monocarboxylic acid transporter 5)	Slc16a4	INSIDE	chr3:107421840-107421899	2.03104e-14	1.35447e-08
phosphodiesterase 3A, cGMP-inhibited	Pde3a	PROMOTER/INSIDE	chr6:141210944-141210995	2.16634e-14	1.2e-18
Rap guanine nucleotide exchange factor (GEF) 5	Rapgef5	INSIDE	chr12:117960112-117960171	3.2317e-14	3.52705e-13
leucine rich repeat containing 8 family, member A	Lrrc8a	INSIDE	chr2:030084320-030084369	4.59599e-14	7.07207e-12
fidgetin-like 1	Fignl1	PROMOTER	chr11:011709373-011709427	5.76785e-14	1.2e-18
potassium inwardly-rectifying channel, subfamily J, member 14	Kcnj14	INSIDE	chr7:045690923-045690982	6.07533e-14	1.2e-18
T-cell leukemia homeobox 2	Tlx2	INSIDE	chr6:083034418-083034462	9.83103e-14	9.40112e-15
small inducible cytokine subfamily E, member 1	Scye1 = Aimp1 / A630047E20Rik	DIVERGENT_PROMOTER	chr3:132621198-132621242	1.02209e-13	1.42193e-10
prostaglandin reductase 1	Ltb4dh = Ptgr1	INSIDE	chr4:059078901-059078954	1.05521e-13	6.39481e-11
paralemmin 2	Palm2	PROMOTER	chr4:057662053-057662097	1.23065e-13	6.64759e-17
cytochrome P450, family 1, subfamily B, polypeptide 1	Cyp1b1	INSIDE	chr17:079621810-079621854	1.29933e-13	3.97183e-16
tektin 1	Tcp11l2	PROMOTER	chr10:084001478-084001537	1.38808e-13	2.21656e-12
solute carrier family 2 (facilitated glucose transporter), member 2	Slc2a2	PROMOTER	chr3:028886589-028886648	1.55372e-13	3.07682e-06
histone cluster 1, H4h	Hist1h4h	PROMOTER	chr13:023537727-023537782	2.00879e-13	5.18554e-08
thrombospondin 4	Thbs4	INSIDE	chr13:093893854-093893910	2.67507e-13	1.16208e-11
kin of IRRE like 3 (Drosophila)	Kirrel3	PROMOTER	chr9:034235119-034235163	2.84909e-13	5.65742e-14
pleckstrin homology domain containing, family G (with RhoGef domain) member 5	Plekhg5	PROMOTER	chr4:150935702-150935760	2.86115e-13	3.14324e-11
histone cluster 2, H3c1	Hist2h3c1	DOWNSTREAM	chr3:096334204-096334261	3.51879e-13	2.45476e-06
UDP-GlcNAc:betaGal beta-1,3-N-acetylglucosaminyltransferase 7	B3gnt7	PROMOTER	chr1:088133814-088133873	4.44318e-13	6.80668e-17
chromosome 15 open reading frame 24	NM_133749	PROMOTER	chr2:112253554-112253610	4.52844e-13	1.51727e-09
small proline-rich protein 2F	Sprr2f	INSIDE	chr3:092450935-092450994	5.11307e-13	5.51673e-09
REX1, RNA exonuclease 1 homolog (S. cerevisiae)	Rexo1	INSIDE	chr10:079947503-079947547	5.5159e-13	3.15766e-10
bromodomain containing 2	Brd2	PROMOTER	chr17:033731739-033731792	5.58304e-13	1.2e-18
Cas-Br-M (murine) ecotropic retroviral transforming sequence c	Cblc	INSIDE	chr7:018955195-018955239	7.2757e-13	2.3579e-13
RAD54-like 2 (S. cerevisiae)	Rad54l2 = Arip4	INSIDE	chr9:106548331-106548390	8.62383e-13	3.55376e-11
integral membrane protein 2C	Itm2c	PROMOTER	chr1:087720489-087720548	8.94453e-13	4.04906e-17
Der1-like domain family, member 3	Derl3	INSIDE	chr10:075339459-075339506	1.18448e-12	1.2e-18
alpha thalassemia/mental retardation syndrome X-linked (RAD54 homolog, S. cerevisiae)	Atrx	INSIDE	chrX:102131800-102131844	1.18864e-12	4.79604e-12
serpin peptidase inhibitor, clade B (ovalbumin), member 9c	Serpinb9c	PROMOTER	chr13:033167874-033167923	1.47492e-12	2.31767e-07
cyclin M3	Cnnm3	INSIDE	chr1:036457627-036457675	1.55979e-12	6.25441e-11
gamma-aminobutyric acid (GABA) A receptor, beta 3	Gabrb3	INSIDE	chr7:057460698-057460757	1.58745e-12	1.55623e-10
cleavage and polyadenylation specific factor 1, 160kDa	Cpsf1	INSIDE	chr15:076434642-076434690	1.87251e-12	5.32453e-11
ectodysplasin A2 receptor	Eda2r	INSIDE	chrX:093579470-093579523	2.08269e-12	3.41728e-13
vomeronasal 1 receptor, H21	V1rh21	PROMOTER	chr13:022333195-022333254	2.19827e-12	1.3536e-06
protein phosphatase 3, catalytic subunit, gamma isozyme	Ppp3cc	INSIDE	chr14:069024493-069024537	2.2262e-12	2.65884e-13
guanine nucleotide binding protein (G protein), alpha inhibiting activity polypeptide 1	Gnai1	INSIDE	chr5:017869562-017869621	2.29004e-12	6.27438e-09
UDP-N-acetyl-alpha-D-galactosamine:polypeptide N-acetylgalactosaminyltransferase 14 (GalNAc-T14)	Galnt14	PROMOTER	chr17:073618482-073618526	2.50832e-12	8.87044e-14
phosphodiesterase 8B	Pde8b	INSIDE	chr13:096348848-096348907	2.73089e-12	3.47131e-11
zinc finger CCCH-type containing 12D	Zc3h12d	INSIDE	chr10:007522892-007522951	2.86307e-12	1.17039e-06
chemokine (C-X-C motif) receptor 7	Cxcr7	INSIDE	chr1:092037241-092037300	3.63532e-12	1.90713e-08
splicing factor 1	Sf1	INSIDE	chr19:006364358-006364402	3.91243e-12	3.45508e-11
short chain dehydrogenase/reductase family 39U, member 1	NM_001082975 = Sdr39u1	PROMOTER	chr14:054857135-054857194	4.21869e-12	1.09641e-09		up in pallial on array (blue)
casein alpha s1	Cryge	PROMOTER	chr1:064986389-064986435	4.23606e-12	1.18724e-07
aryl hydrocarbon receptor nuclear translocator-like	Arntl = Bmal1	PROMOTER	chr7:112998078-112998129	4.56097e-12	9.17523e-12
glutamate receptor, ionotrophic, AMPA 3	Gria3	INSIDE	chrX:037646942-037647001	4.74004e-12	4.50189e-08
G protein-coupled receptor 21	Gpr21	INSIDE	chr2:037340628-037340687	5.65546e-12	2.06534e-11
glutamate receptor, metabotropic 1	Grm1	INSIDE	chr10:010770124-010770177	5.88029e-12	2.29352e-07
transmembrane protein 90a	Tmem90a	PROMOTER	chr12:085593451-085593495	7.26363e-12	0.00070859
doublesex and mab-3 related transcription factor 3	Dmrt3	PROMOTER	chr19:025672756-025672803	7.42652e-12	1.12887e-17
klotho	Kl	INSIDE	chr5:151221779-151221823	8.09089e-12	3.69764e-13
cell wall biogenesis 43 C-terminal homolog (S. cerevisiae)	C130090 = cwh43	INSIDE	chr5:073685782-073685839	8.25534e-12	6.16363e-12
RAN binding protein 10	Ranbp10	INSIDE	chr8:108715845-108715904	8.43499e-12	9.91956e-10
mitochondrial translational release factor 1-like	Mtrf1l	PROMOTER	chr10:004517432-004517491	8.88408e-12	1.51296e-08
plectin	Plec1	PROMOTER	chr15:076033115-076033159	9.59546e-12	1.06596e-09
angiotensin I converting enzyme (peptidyl-dipeptidase A) 1	Ace	PROMOTER	chr11:105790194-105790239	1.04161e-11	6.94839e-10
Kruppel-like factor 9	Klf9	PROMOTER	chr19:23203023-23203070	1.07215e-11	1.5653e-05
nuclear transport factor 2-like export factor 2	Nxt2	PROMOTER	chrX:137469979-137470038	1.09308e-11	1.17449e-07
calponin 2	Cnn2	DIVERGENT_PROMOTER	chr10:079391650-079391694	1.2561e-11	7.58989e-12
Rap guanine nucleotide exchange factor (GEF) 3	Rapgef3	PROMOTER	chr15:097595679-097595723	1.4115e-11	2.60211e-11
exportin 7 / docking protein 2	Xpo7 / Dok2	DIVERGENT_PROMOTER	chr14:069502637-069502688	1.44184e-11	5.23632e-13
predicted gene 6377	NM_001037917	PROMOTER	chrX:105399276-105399335	1.4656e-11	6.85148e-05
mitochondrial ribosomal protein S22	Mrps22	PROMOTER	chr9:098411022-098411068	1.63196e-11	4.6227e-05
crumbs homolog 1 (Drosophila)	Crb1	PROMOTER	chr1:141193767-141193826	1.74e-11	7.13675e-06
minichromosome maintenance complex component 4	Mcm4	INSIDE	chr16:015550479-015550523	1.85564e-11	1.721e-05
family with sequence similarity 45, member A	NM_026437 = Fam45A	PROMOTER	chr19:060861011-060861064	1.91116e-11	4.65604e-09
storkhead box 2	Stox2	PROMOTER	chr8:048854556-048854606	1.92232e-11	8.6599e-16
t-complex 11 (mouse)-like 2	Tcl1	INSIDE	chr12:105621496-105621553	2.77958e-11	1.8558e-06
prostaglandin E receptor 4 (subtype EP4)	Ptger4	INSIDE	chr15:005188722-005188781	2.90473e-11	2.60024e-09
tetraspanin 32	Tspan32	PROMOTER	chr7:142814523-142814576	3.13219e-11	2.43288e-14
glycerol-3-phosphate dehydrogenase 1 (soluble)	Gpd1	PROMOTER	chr15:099544378-099544422	4.57617e-11	8.72344e-17
solute carrier family 25 (mitochondrial carrier; dicarboxylate transporter), member 10	Slc25a10	INSIDE	chr11:120309472-120309524	4.80722e-11	6.29293e-09
seven in absentia 1B	Siah1b	PROMOTER	chrX:159422625-159422684	5.94677e-11	2.14639e-07
DNA segment, Chr 10, Johns Hopkins University 81 expressed	D10Jhu81e	PROMOTER	chr10:077573259-077573318	5.97721e-11	0.000240494
taste receptor, type 2, member 113	Tas2r113	DOWNSTREAM	chr6:132860931-132860987	6.46048e-11	3.87495e-12
Rho guanine nucleotide exchange factor (GEF) 38	NM_029953 = Arhgef38	INSIDE	chr3:133170194-133170253	7.0077e-11	1.6051e-08
tumor protein D52	Tpd52	PROMOTER	chr3:008987683-008987727	7.06805e-11	3.45451e-08
ATP synthase, H+ transporting, mitochondrial F0 complex, subunit F6	Atp5j	PROMOTER	chr16:084719386-084719440	7.62348e-11	3.42684e-05
collagen, type VI, alpha 2	Col6a2	PROMOTER	chr10:076069779-076069835	7.98484e-11	3.36934e-06
myogenic factor 5	Myf5	PROMOTER	chr10:106890500-106890554	9.17674e-11	2.68017e-06
G protein-coupled receptor 50	Gpr50	PROMOTER	chrX:067923746-067923798	1.03098e-10	1.67434e-05
transformation related protein 53 inducible nuclear protein 2	Trp53inp2	PROMOTER	chr2:155073250-155073294	1.03576e-10	5.68017e-09
sema domain, immunoglobulin domain (Ig), short basic domain, secreted, (semaphorin) 3C	Sema3c	PROMOTER	chr5:017086294-017086338	1.12497e-10	4.39042e-10
RAB21, member RAS oncogene family	Rab21	PROMOTER	chr10:114724215-114724259	1.19577e-10	1.5215e-07
ubiquitin specific peptidase 53	Usp53	PROMOTER	chr3:122981326-122981376	1.21134e-10	1.93347e-08
ATG5 autophagy related 5 homolog (S. cerevisiae)	Atg5	PROMOTER	chr10:043956746-043956790	1.40462e-10	1.19737e-05
thiosulfate sulfurtransferase (rhodanese) / mercaptopyruvate sulfurtransferase	Tst / Mpst	DIVERGENT_PROMOTER	chr15:078233196-078233243	1.47564e-10	2.53034e-07
DMRT-like family C1a	Dmrtc1a	PROMOTER	chrX:099109482-099109531	1.68611e-10	1.52557e-13
transducin-like enhancer of split 1 (E(sp1) homolog, Drosophila)	Tle1	PROMOTER	chr4:071687534-071687578	1.80914e-10	1.40276e-06
ermin, ERM-like protein	A330104 = ermn	PROMOTER	chr2:057869313-057869369	1.97779e-10	4.48778e-09
natriuretic peptide precursor C	Nppc	INSIDE	chr1:088499649-088499708	2.05987e-10	1.02179e-08
splicing factor, arginine/serine-rich 1	Sfrs1	INSIDE	chr11:087864452-087864496	2.1753e-10	9.88433e-10
attractin-like 1	Atrnl1	PROMOTER	chr19:057661830-057661889	2.62348e-10	1.46229e-07
synaptotagmin XV	Syt15	INSIDE	chr14:033051788-033051835	2.74318e-10	2.50922e-05
syndecan 3	Sdc3	PROMOTER	chr4:130061056-130061100	3.091e-10	2.68674e-09
	D630039	INSIDE	chr4:058008567-058008622	3.12631e-10	7.19366e-06
chromosome 2 open reading frame 57	BC100497	Unknown	chr1:088257396-088257442	3.3719e-10	5.24997e-05
chromosome 20 open reading frame 54	NM_027172	PROMOTER	chr2:151685590-151685634	3.79574e-10	2.79922e-07
aldehyde dehydrogenase 1 family, member B1	Aldh1b1	INSIDE	chr4:045820190-045820235	4.10513e-10	5.84243e-12
REST corepressor 1	Rcor1	INSIDE	chr12:111487606-111487650	4.24306e-10	1.09133e-06
myeloid/lymphoid or mixed-lineage leukemia (trithorax homolog, Drosophila); translocated to, 1	Mllt1	INSIDE	chr17:056620358-056620402	4.50437e-10	0.000480351
growth factor independent 1B transcription repressor	Gfi1b	PROMOTER	chr2:028446880-028446927	4.99872e-10	2.01091e-05
immunoglobin superfamily, member 21	Igsf21	PROMOTER	chr4:139519948-139519992	5.07795e-10	4.64416e-16
FRAS1 related extracellular matrix protein 2	Frem2	INSIDE	chr3:053742609-053742653	5.52615e-10	6.36185e-08
threonine synthase-like 2 (S. cerevisiae)	Thnsl2	DOWNSTREAM	chr6:071049449-071049508	5.59562e-10	5.35355e-10
microtubule-associated protein 4	Mtap4	INSIDE	chr9:109898661-109898711	6.11999e-10	1.90332e-06
forkhead box A1	Foxa1	INSIDE	chr12:058463250-058463305	6.36943e-10	2.65009e-07
chromosome 9 open reading frame 46	NM_026362	INSIDE	chr19:029427287-029427331	6.37601e-10	0.000130371
diacylglycerol kinase, zeta 104kDa	Dgkz	PROMOTER	chr2:091767689-091767744	7.67574e-10	1.12603e-07
cadherin 5, type 2 (vascular endothelium)	Cdh5	PROMOTER	chr8:106986067-106986111	7.77597e-10	4.48284e-10
CD177 molecule	Cd177	INSIDE	chr7:024466779-024466823	8.73738e-10	1.63112e-10
CD274 molecule	Cd274 / 5033414D02Rik	DIVERGENT_PROMOTER	chr19:029428220-029428277	9.49175e-10	4.74987e-05
zinc finger CCCH-type, antiviral 1-like	Zc3hav1l	INSIDE	chr6:038228172-038228221	9.58334e-10	3.19162e-10
KIAA1841	NM_027860	PROMOTER	chr11:023533697-023533742	9.90812e-10	1.35079e-05
sorting nexin family member 30	Snx30	INSIDE	chr4:059900247-059900291	1.00195e-09	9.98644e-07
chromosome 19 open reading frame 6	NM_001003949 = Orf61	INSIDE	chr10:079386683-079386736	1.05282e-09	6.19472e-11
gene model 1673, (NCBI)	Gm1673	PROMOTER	chr5:034299935-034299979	1.0686e-09	8.88224e-09
cancer susceptibility candidate 4	Casc4	INSIDE	chr2:121559691-121559750	1.09791e-09	9.1159e-13
butyrophilin, subfamily 1, member A1	Btn1a1	PROMOTER	chr13:023478125-023478184	1.19899e-09	3.2176e-13
protein associated with topoisomerase II homolog 1 (yeast)	NM_172635 = Patl1	PROMOTER	chr19:011978705-011978752	1.2523e-09	5.53889e-08
solute carrier family 22, member 23	NM_001033167 = Slc22a23	PROMOTER	chr13:034352758-034352802	1.4189e-09	1.1209e-14
glyceraldehyde-3-phosphate dehydrogenase, spermatogenic	Gapdhs	INSIDE	chr7:030439853-030439901	1.48705e-09	9.69637e-08
RAB3A interacting protein (rabin3)	Rab3ip	INSIDE	chr10:116354142-116354186	1.51499e-09	0.00035939
potassium channel, subfamily T, member 1	Kcnt1	INSIDE	chr2:025700956-025701003	1.56776e-09	5.67617e-16
translocase of inner mitochondrial membrane 8 homolog A (yeast)	BC004796 = Timm8a1	Unknown	chr10:011298713-011298760	1.5846e-09	8.72268e-05
cryptochrome 2 (photolyase-like)	Cry2	INSIDE	chr2:092207500-092207557	1.63263e-09	9.24894e-05
ficolin A	Fcna	INSIDE	chr2:025446734-025446786	1.80643e-09	1.23704e-05
solute carrier family 6 (proline IMINO transporter), member 20	Slc6a20	INSIDE	chr9:123479674-123479720	1.82286e-09	1.90201e-11
CXXC finger 5	Cxxc5	INSIDE	chr18:035956339-035956383	1.83056e-09	1.68442e-05
gene model 996, (NCBI)	Gm996	PROMOTER	chr2:025404549-025404593	1.86616e-09	4.53024e-07
transmembrane protein 222	D4Ertd196e = Tmem222	INSIDE	chr4:148581750-148581794	1.91941e-09	5.70053e-09
chromosome 16 open reading frame 79	NM_175682	INSIDE	chr17:024202318-024202362	2.04924e-09	3.74894e-13
chromosome 16 open reading frame 53	NM_030240	PROMOTER	chr7:126811775-126811819	2.07907e-09	1.13877e-05
nuclear RNA export factor 1	Nxf1	INSIDE	chr19:008824520-008824569	2.2953e-09	2.72904e-06
GNAS complex locus	Gnas	PROMOTER	chr2:173926513-173926559	2.31801e-09	1.70309e-07
ankyrin 1, erythrocytic	Ank1	PROMOTER	chr8:024519526-024519585	2.49897e-09	2.52741e-13
protease, serine, 12 (neurotrypsin, motopsin)	Prss12	INSIDE	chr3:123439625-123439669	2.51058e-09	1.37904e-07
hypocretin (orexin) receptor 1	Hcrtr1	INSIDE	chr4:129641352-129641396	2.64844e-09	4.48356e-09
serine/threonine kinase 11	Stk11	PROMOTER	chr10:079518932-079518976	2.65676e-09	2.07466e-06
zinc fingers and homeoboxes 2	Zhx2	INSIDE	chr15:057526275-057526321	3.56715e-09	0.000104654
phospholipase A2, group XV	Lypla3 = Pla2g15	PROMOTER	chr8:109038584-109038633	3.64976e-09	1.0961e-05
ATG2 autophagy related 2 homolog B (S. cerevisiae)	NM_029654 = Atg2b	INSIDE	chr12:106051531-106051587	3.81014e-09	1.01481e-08
endonuclease G	Endog	INSIDE	chr2:029993690-029993734	4.21104e-09	6.03257e-08
guanine nucleotide binding protein (G protein), beta polypeptide 2	Gnb2	INSIDE	chr5:137761013-137761064	4.37886e-09	0.000779475
nanos homolog 2 (Drosophila)	Nanos2	INSIDE	chr7:018146282-018146328	4.4219e-09	3.29764e-05
Fc receptor, IgA, IgM, high affinity	Fcamr	PROMOTER	chr1:132625692-132625751	4.60088e-09	1.03218e-05
caudal type homeobox 1 / platelet derived growth factor receptor, beta polypeptide	Cdx1 / Pdgfrb	DIVERGENT_PROMOTER	chr18:061165155-061165202	4.77085e-09	4.86858e-05
ORM1-like 3 (S. cerevisiae)	Ormdl3	PROMOTER	chr11:098407638-098407687	4.87438e-09	3.713e-08
zinc finger and BTB domain containing 41	Zbtb41	INSIDE	chr1:141238983-141239027	5.07891e-09	1.85204e-06
abhydrolase domain containing 1	Abhd1	PROMOTER	chr5:031221954-031221998	5.13653e-09	3.70883e-05
coiled-coil domain containing 106	Ccdc106	PROMOTER	chr7:004654767-004654811	5.62874e-09	1.65253e-12
histone deacetylase 4	Hdac4	PROMOTER	chr1:093979931-093979990	5.89325e-09	3.54191e-05
cyclin-dependent kinase inhibitor 1A (p21, Cip1)	Cdkn1a = p21Cip1	PROMOTER	chr17:028821407-028821451	6.13683e-09	2.60232e-08
heat shock 70kDa protein 4-like	Hspa4l	INSIDE	chr3:040842241-040842285	7.13285e-09	0.00117018
family with sequence similarity 168, member B	NM_174997	INSIDE	chr1:034787435-034787479	7.29059e-09	1.10598e-08
mitochondrial carrier homolog 2 (C. elegans)	Mtch2	PROMOTER	chr2:090647334-090647393	7.32109e-09	7.78901e-07
proteasome (prosome, macropain) subunit, alpha type, 1	Psma1	INSIDE	chr7:114067237-114067281	7.7168e-09	9.09022e-06
GTPase, IMAP family member 8	Gimap8	PROMOTER	chr6:048574394-048574452	7.76956e-09	9.02759e-05
transmembrane protein 154	Tmem154	PROMOTER	chr3:084746959-084747003	8.27275e-09	6.2075e-05
phosphatidic acid phosphatase type 2B	Ppap2b	INSIDE	chr4:104656341-104656385	1.12689e-08	4.54827e-11
vomeronasal 1 receptor 235	V1rf2	INSIDE	chr17:020967378-020967437	1.14859e-08	1.7034e-05
LIM domain only 1 (rhombotin 1)	Lmo1	PROMOTER	chr7:108966499-108966543	1.25516e-08	4.95124e-07
solute carrier family 26 (sulfate transporter), member 1	Slc26a1	INSIDE	chr5:108914195-108914239	1.30323e-08	1.06061e-06
transmembrane and coiled-coil domains 4	Tmco4	INSIDE	chr4:138245168-138245213	1.30949e-08	6.4687e-06
	ENSMUST00000056149	Unknown	chr2:150596156-150596200	1.35068e-08	1.26052e-08
early B-cell factor 3	Ebf3	PROMOTER	chr7:137155686-137155730	1.39602e-08	1.51909e-05
inhibitor of DNA binding 2, dominant negative helix-loop-helix protein	Id2	PROMOTER	chr12:025688540-025688591	1.66317e-08	2.46197e-05
kelch-like 15 (Drosophila)	Klhl15	PROMOTER	chrX:090487212-090487256	1.71771e-08	5.54399e-06
KIAA1045	N28178	PROMOTER	chr4:042937763-042937807	1.72461e-08	6.28404e-10
tetraspanin 3	Tspan3	PROMOTER	chr9:055963544-055963592	1.80618e-08	2.04652e-06
prostate androgen-regulated mucin-like protein 1	NM_145562 = Parm1	INSIDE	chr5:092592938-092592982	1.945e-08	0.000699185
HMG-box transcription factor 1	Hbp1	INSIDE	chr12:032535426-032535476	2.05909e-08	1.48757e-05
chromosome 12 open reading frame 44	NM_026566	INSIDE	chr15:101112782-101112841	2.22884e-08	3.94515e-05
gamma-aminobutyric acid (GABA) A receptor, epsilon	Gabre	INSIDE	chrX:068525226-068525276	2.60252e-08	1.90642e-08
transmembrane protein with EGF-like and two follistatin-like domains 2	Tmeff2	INSIDE	chr1:050872450-050872494	2.74338e-08	4.21715e-07
v-ral simian leukemia viral oncogene homolog B (ras related; GTP binding protein)	Ralb	PROMOTER	chr1:121334415-121334464	3.0443e-08	4.44445e-13
trichorhinophalangeal syndrome I (human)	Trps1	INSIDE	chr15:050717742-050717801	3.26417e-08	2.95506e-06
transmembrane and coiled-coil domain family 2	Tmcc2	INSIDE	chr1:134217724-134217783	3.61464e-08	1.24085e-12
phosphodiesterase 6B, cGMP-specific, rod, beta	Pde6b	INSIDE	chr5:108624183-108624529	4.01603e-08	0.000197647
fucosyltransferase 7 (alpha (1,3) fucosyltransferase)	Fut7	INSIDE	chr2:025245309-025245355	4.05059e-08	2.8216e-11
TTK protein kinase	Ttk	PROMOTER/INSIDE	chr9:083628923-083628974	4.08192e-08	9.74695e-07
solute carrier family 12 (potassium/chloride transporter), member 5	Slc12a5	PROMOTER	chr2:164656272-164656331	4.08706e-08	6.09746e-11
GH3 domain containing	Ghdc	INSIDE	chr11:100586446-100586490	4.16137e-08	2.08288e-10
fibroblast growth factor 4	Fgf4	INSIDE	chr7:144671120-144671164	4.23881e-08	6.46554e-06
neuropeptide Y receptor Y6 (pseudogene)	Npy6r	INSIDE	chr18:044397574-044397633	4.54873e-08	8.35083e-09
Zic family member 5 (odd-paired homolog, Drosophila) / zinc finger protein of the cerebellum 2	Zic5 / Zic2	DIVERGENT_PROMOTER	chr14:121609563-121609614	4.75125e-08	7.36442e-09
apolipoprotein A-I	Apoa1	PROMOTER	chr9:045976482-045976528	5.09532e-08	2.74887e-06
A630077B13Rik	A630077 = Fam26f	INSIDE	chr10:033817050-033817094	5.83065e-08	2.4892e-06
odz, odd Oz/ten-m homolog 4 (Drosophila)	Odz4	PROMOTER	chr7:096085591-096085635	6.62232e-08	7.8591e-08
hairless homolog (mouse)	Hr	INSIDE	chr14:069289303-069289347	6.74409e-08	8.79085e-05
chloride channel calcium activated 6	Clca6	PROMOTER	chr3:144916305-144916364	7.04742e-08	8.04225e-05
chromobox homolog 3 (HP1 gamma homolog, Drosophila)	Cbx3	INSIDE	chr6:051400714-051400758	7.82452e-08	5.30559e-07
zinc finger protein 39	Zfp39	PROMOTER	chr11:058720538-058720589	8.91648e-08	6.64035e-10
alkB, alkylation repair homolog 2 (E. coli) / uracil DNA glycosylase	Alkbh2 / Ung	DIVERGENT_PROMOTER	chr5:114390586-114390634	8.93489e-08	0.00163228
small nuclear ribonucleoprotein polypeptide N	Snrpn	INSIDE	chr7:059883275-059883319	9.1407e-08	1.97789e-07
junctophilin 4	Jph4	INSIDE	chr14:054062754-054062798	9.25416e-08	1.4094e-05
CEA-related cell adhesion molecule 9	Ceacam9	PROMOTER	chr7:015875265-015875309	9.76305e-08	1.10611e-08
pleckstrin homology domain containing, family F (with FYVE domain) member 1	Plekhf1	PROMOTER	chr7:037937301-037937345	1.0094e-07	0.000373081
cytochrome c oxidase subunit VIIa polypeptide 2 like	Cox7a2l	PROMOTER	chr17:083426121-083426174	1.17008e-07	8.05217e-07
RIKEN cDNA 1100001G20 gene	NM_183249	INSIDE	chr11:083563194-083563239	1.26247e-07	3.48111e-07
glutamate receptor, ionotropic, AMPA 1	Gria1	PROMOTER	chr11:056852185-056852238	1.27845e-07	0.000283098
adaptor protein complex AP-2, alpha 1 subunit	Ap2a1	PROMOTER	chr7:044797623-044797677	1.43646e-07	4.2491e-09
zinc finger protein 64 homolog (mouse)	Zfp64	INSIDE	chr2:168646307-168646357	1.58575e-07	3.41414e-10
CD2-associated protein	Cd2ap	INSIDE	chr17:042339685-042339729	1.70058e-07	2.14779e-05
tubulin, alpha 1a	Tuba1a	PROMOTER	chr15:098781695-098781740	1.97976e-07	0.000105101
polymerase (RNA) II (DNA directed) polypeptide J, 13.3kDa	Polr2j	PROMOTER	chr5:136401271-136401316	2.03608e-07	5.16683e-08
chemokine (C-X-C motif) receptor 2	Il8rb = Cxcr2	INSIDE	chr1:074087331-074087380	2.50549e-07	2.66534e-13
coiled-coil alpha-helical rod protein 1	Cchcr1	INSIDE	chr17:035138588-035138640	2.59381e-07	1.96838e-05
cleavage stimulation factor, 3' pre-RNA, subunit 2, 64kDa, tau variant	Cstf2t	INSIDE	chr19:031149165-031149216	2.66937e-07	7.76773e-05
solute carrier family 46, member 3	Slc46a3	PROMOTER	chr5:148209771-148209826	2.72809e-07	0.000232423
axin 2	axin2	INSIDE	chr11:108737860-108737904	2.97416e-07	3.38409e-05
late cornified envelope 1E	Lce1e	DOWNSTREAM	chr3:092792414-092792473	3.26687e-07	0.000162258
high-mobility group box 3	Hmgb3	PROMOTER	chrX:067811498-067811555	3.3147e-07	0.000427458
endothelial differentiation, sphingolipid G-protein-coupled receptor, 8	Edg8 = S1pr5	INSIDE	chr9:020994877-020994921	3.36231e-07	1.73868e-15
FXYD domain containing ion transport regulator 6	Fxyd6	PROMOTER	chr9:045116806-045116855	3.40183e-07	0.000134106
ectodysplasin A	Eda	INSIDE	chrX:096178825-096178869	3.42766e-07	4.75941e-07
tripartite motif-containing 21	Trim21	INSIDE	chr7:102437372-102437426	3.75092e-07	4.03248e-06
RAB15, member RAS onocogene family	Rab15	INSIDE	chr12:077741116-077741160	3.77065e-07	0.000187008
RanBP-type and C3HC4-type zinc finger containing 1	Rbck1	INSIDE	chr2:152023519-152023563	3.93873e-07	1.71012e-09
calpain, small subunit 1	Capns1	INSIDE	chr7:029901281-029901332	4.64514e-07	1.08714e-05
SRY (sex determining region Y)-box 8 / lipase maturation factor 1	Sox8 / Tmem112	DIVERGENT_PROMOTER	chr17:025300927-025300975	5.49989e-07	5.34934e-10
gap junction protein, beta 2, 26kDa	Gjb2	INSIDE	chr14:056058537-056058581	5.5295e-07	8.01847e-05
predicted gene 5635	NM_001038697 = Gm5635	PROMOTER	chrX:008219042-008219087	6.0076e-07	0.000521706
ATP-binding cassette, sub-family A (ABC1), member 5	Abca5	INSIDE	chr11:110153642-110153686	6.06663e-07	6.98151e-08
FBJ murine osteosarcoma viral oncogene homolog B	Fosb	INSIDE	chr7:018467180-018467224	6.08648e-07	3.03888e-07
N-acyl phosphatidylethanolamine phospholipase D	NM_178728 = Napepld	PROMOTER	chr5:021213545-021213589	6.46257e-07	3.22935e-07
CTF18, chromosome transmission fidelity factor 18 homolog (S. cerevisiae)	Chtf18	INSIDE	chr17:025449988-025450034	7.59764e-07	0.0003449
MyoD family inhibitor	Mdfi	INSIDE	chr17:047286791-047286837	8.37786e-07	1.79803e-05
protein phosphatase 2, regulatory subunit A, alpha	Ppp2r1a	INSIDE	chr17:020650570-020650614	8.56194e-07	1.12182e-05
arsenic (+3 oxidation state) methyltransferase	As3mt	INSIDE	chr19:046762713-046762768	9.3829e-07	4.23924e-06
phorbol-12-myristate-13-acetate-induced protein 1	Pmaip1	INSIDE	chr18:066586457-066586509	9.97524e-07	1.74412e-05
gamma-glutamyl carboxylase	Ggcx	INSIDE	chr6:072344400-072344459	1.00057e-06	1.43369e-05
heparan sulfate (glucosamine) 3-O-sulfotransferase 1	Hs3st1	PROMOTER	chr5:040048215-040048260	1.04065e-06	2.97586e-05
zer-1 homolog (C. elegans)	Zer1	INSIDE	chr2:029945972-029946016	1.40384e-06	8.16501e-06
chromosome 19 open reading frame 60	NM_025577	INSIDE	chr8:073434898-073434942	1.95457e-06	0.000389032
zinc finger protein 36, C3H type-like 2	Zfp36l2	PROMOTER	chr17:084096952-084096996	2.03429e-06	4.27585e-06
guanylate cyclase 2C (heat stable enterotoxin receptor)	Gucy2c	PROMOTER	chr6:136750955-136751011	2.26317e-06	7.34487e-07
ovo-like 1(Drosophila) / predicted gene 962	Ovol1 / Gm962	DIVERGENT_PROMOTER	chr19:005565765-005565810	2.69146e-06	2.85725e-07
ribosomal RNA processing 1 homolog B (S. cerevisiae)	Rrp1b	PROMOTER	chr17:031763490-031763534	3.22433e-06	5.42855e-05
SRY (sex determining region Y)-box 4	Sox4	INSIDE	chr13:028959501-028959545	3.52108e-06	0.000498758
prenyl (decaprenyl) diphosphate synthase, subunit 1	Pdss1	INSIDE	chr2:022747258-022747302	4.00455e-06	1.41033e-05
transcription elongation regulator 1	Tcerg1	INSIDE	chr18:042637966-042638010	4.17622e-06	0.000121537
SMAD family member 1	Smad1	INSIDE	chr8:082295484-082295528	5.07114e-06	0.000490627
zinc finger (CCCH type), RNA-binding motif and serine/arginine rich 2	Zrsr2	PROMOTER	chrX:159303134-159303180	5.71764e-06	4.43184e-06
tetraspanin 7	Tspan7 = Tm4sf2	INSIDE	chrX:009642236-009642284	6.39337e-06	3.10196e-06
zinc finger protein 358	Zfp358	INSIDE	chr8:003495864-003495908	8.72496e-06	0.000825449
guanine nucleotide binding protein-like 2 (nucleolar)	Gnl2	INSIDE	chr4:124532415-124532459	1.03017e-05	0.000542255
reticulon 4 receptor	Rtn4r	PROMOTER	chr16:018040925-018040969	1.09719e-05	3.44473e-05
transducer of ERBB2, 1	Tob1	PROMOTER	chr11:094027047-094027091	1.11461e-05	0.000322335
NK2 homeobox 1	Titf1 = Nkx2.1	INSIDE	chr12:057452879-057452923	1.58084e-05	0.000696079
erythrocyte protein band 4.1-like 1	Epb4.1l1	PROMOTER	chr2:156112349-156112393	2.11206e-05	0.000641242
sideroflexin 5	Sfxn5	INSIDE	chr6:085298401-085298445	2.41967e-05	0.000582571
complement component 8, beta polypeptide	C8b	PROMOTER	chr4:104259679-104259730	2.43164e-05	7.00371e-05
RAB2B, member RAS oncogene family / TOX high mobility group box family member 4	Rab2b / Tox4	DIVERGENT_PROMOTER	chr14:051201618-051201662	2.71873e-05	0.000224992
drebrin-like	Dbnl	PROMOTER	chr11:005688496-005688540	4.37606e-05	0.000500449
espin	Espn	PROMOTER	chr4:150974551-150974595	4.64337e-05	8.01047e-08
Ras association (RalGDS/AF-6) domain family member 5	Rassf5	PROMOTER	chr1:133073172-133073217	4.7701e-05	0.000407133
valyl-tRNA synthetase	Vars	INSIDE	chr17:034613793-034613841	6.10981e-05	1.78497e-05

## Sheet: only N2a
Gene name	Gene symbol	position	location	P-Value N2a	P-Value brain
ubiquilin 4	Ubqln4	INSIDE	chr3:088640453-088641582	9e-18	0.0136265
UNC homeobox	Uncx4.1 = Uncx	PROMOTER	chr5:139793481-139793540	3.41022e-17	0.0211025
tumor necrosis factor, alpha-induced protein 8-like 2	Tnfaip8l2	PROMOTER	chr3:095232675-095232885	4.92008e-17	0.020948
MAPK scaffold protein 1	Map2k1ip1 = MAPKSP1	INSIDE	chr3:137858424-137858483	9.41488e-17	0.137782
dihydropyrimidinase	Dpys	PROMOTER	chr15:039692142-039692201	1.71943e-16	0.0330238
RNA terminal phosphate cyclase-like 1	Rcl1	PROMOTER	chr19:029169433-029169820	2.14e-16	0.0145468
solute carrier family 6 (neurotransmitter transporter, glycine), member 5	Slc6a5 = GLYT2	PROMOTER	chr7:049774811-049774865	2.14e-16	0.022025
LIM domain only 3 (rhombotin-like 2)	Lmo3	PROMOTER	chr6:138546960-138547010	2.14e-16	0.0266688
cadherin 2, type 1, N-cadherin (neuronal)	Cdh2	PROMOTER	chr18:016957233-016957292	2.14e-16	0.0308731
nei endonuclease VIII-like 1 (E. coli)	Neil1	PROMOTER	chr9:056949168-056951197	2.14e-16	0.043665
chemokine (C-C motif) receptor-like 2	Ccrl2	PROMOTER	chr9:110904063-110905641	2.14e-16	0.0593275
protein inhibitor of activated STAT, 1	Pias1	PROMOTER	chr9:062780654-062782030	2.14e-16	0.0639803
polycystic kidney and hepatic disease 1 (autosomal recessive)-like 1	Pkhd1l1	INSIDE	chr15:044290018-044290069	2.14e-16	0.110216
solute carrier family 6 (neurotransmitter transporter, noradrenalin), member 2	Slc6a2	PROMOTER	chr8:095848515-095848574	4.04014e-16	0.00502356
AT rich interactive domain 5A (MRF1-like)	Arid5a	INSIDE	chr1:036252759-036252811	4.44e-16	0.0372701
signal transducing adaptor molecule (SH3 domain and ITAM motif) 2	Stam2	INSIDE	chr2:052562292-052562350	4.44e-16	0.0400065
fatty acid 2-hydroxylase	Fa2h	PROMOTER	chr8:114280777-114280829	8.68403e-16	0.0131437
chromosome 10 open reading frame 54	NM_028732	PROMOTER	chr10:059737442-059737501	9.46531e-16	0.0700695
guanine nucleotide binding protein (G protein), alpha activating activity polypeptide O	Gnao1	PROMOTER	chr8:096695107-096695166	1.06666e-15	0.0664552
SH3 domain and tetratricopeptide repeats 2	Sh3tc2	PROMOTER	chr18:062074151-062074204	1.17585e-15	0.00587096
potassium channel tetramerisation domain containing 19	Kctd19	PROMOTER	chr8:108303501-108304643	1.22665e-15	0.113713
UDP-N-acetyl-alpha-D-galactosamine:polypeptide N-acetylgalactosaminyltransferase-like 6	NM_175032 = GALNTL6	INSIDE	chr8:061801708-061801767	1.50138e-15	0.195089
nuclear factor (erythroid-derived 2)-like 3	Nfe2l3	PROMOTER	chr6:051359079-051360286	1.76469e-15	0.0320425
defensin beta 2	Defb2 = Defb4a	PROMOTER	chr8:023305069-023305121	1.95436e-15	0.139203
biotinidase	Btd	INSIDE	chr14:030471850-030471906	2.94898e-15	0.0267513
tachykinin receptor 2	Tacr2	PROMOTER	chr10:061644735-061644891	3.39439e-15	0.0412119
chromosome 9 open reading frame 125	NM_025944	INSIDE	chr4:049617562-049617621	3.56586e-15	0.00180382
KIAA0319-like	NM_133886	INSIDE	chr4:126261065-126261122	3.61945e-15	0.0200146
plakophilin 4	Pkp4	PROMOTER	chr2:058958739-058958798	3.64175e-15	0.0236702
leucine rich repeat containing 8 family, member D	Lrrc8d	INSIDE	chr5:105942672-105942731	4.02641e-15	0.0193893
histocompatibility-2, MHC	H2-Q8	PROMOTER	chr17:034997223-034997282	4.07789e-15	0.00594705
selection and upkeep of intraepithelial T cells 11	A630098 = Skint11	PROMOTER	chr4:113659943-113660002	4.26578e-15	0.143453
cytochrome b-245, beta polypeptide	Cybb	PROMOTER	chrX:008628095-008628154	4.36284e-15	0.0623834
intraflagellar transport 46 homolog (Chlamydomonas)	NM_023831 = IFT46	PROMOTER	chr18:004630830-004630889	4.4461e-15	0.122093
TSC22 domain family, member 3	Tsc22d3	PROMOTER	chrX:135892409-135892468	5.52223e-15	0.037445
EPH receptor A3	Epha3	INSIDE	chr16:063804158-063804217	5.97164e-15	0.0594676
forkhead-associated (FHA) phosphopeptide binding domain 1	Fhad1	PROMOTER	chr4:141198442-141199803	6.61751e-15	0.0303288
negative regulator of ubiquitin-like proteins 1	Nub1	INSIDE	chr5:024196581-024196640	7.61913e-15	0.0590606
prolactin	Prl	PROMOTER	chr13:27060442-27060501	8.61317e-15	0.0937549
solute carrier family 16, member 11 (monocarboxylic acid transporter 11)	Slc16a10	PROMOTER	chr10:039833606-039834288	1.05033e-14	0.152687
zinc finger protein 75	Zfp75	INSIDE	chr9:019372531-019373585	1.19111e-14	0.0515104
calbindin 2	Calb2 = calretinin	PROMOTER	chr8:113059708-113059767	1.54672e-14	0.000985277
tetratricopeptide repeat domain 32	Ttc32	PROMOTER	chr12:009055435-009056007	1.61687e-14	0.0987693
DNA-damage-inducible transcript 4	Ddit4	DOWNSTREAM	chr10:059350604-059350659	1.62443e-14	0.0142502
complement factor H	Cfh	PROMOTER	chr1:142002520-142002579	1.74815e-14	0.112612
Hermansky-Pudlak syndrome 5	Hps5	INSIDE	chr7:046660135-046660194	2.02777e-14	0.13413
Spi-C transcription factor (Spi-1/PU.1 related)	Spic	PROMOTER	chr10:088117438-088117852	2.11816e-14	0.0793729
indoleamine-pyrrole 2,3 dioxygenase	Indo = Ido1	PROMOTER	chr8:026063168-026063223	2.51458e-14	0.105353
tektin 1	Tekt1	INSIDE	chr11:072183043-072183102	2.55452e-14	0.0713648
methyltransferase 10 domain containing	Mett10d	PROMOTER	chr11:074582333-074582392	2.84721e-14	0.0131143
aldehyde oxidase 4	Aox4	PROMOTER	chr1:058151699-058151746	2.92429e-14	0.0636089
PRP39 pre-mRNA processing factor 39 homolog (S. cerevisiae)	Prpf39	PROMOTER	chr12:065968480-065968539	2.95368e-14	0.150984
chromosome 1 open reading frame 125	NM_001033180	INSIDE	chr1:158236024-158236078	3.00756e-14	8.36867e-07
nuclear receptor subfamily 4, group A, member 2	Nr4a2	PROMOTER	chr2:056935822-056935881	3.98081e-14	0.0326359
acyl-CoA thioesterase 10	Acot10	PROMOTER	chr15:020615191-020615250	4.09549e-14	0.0516349
zinc finger, DHHC-type containing 2	Zdhhc2	PROMOTER	chr8:41917197-41917256	4.36016e-14	0.0328627
cytochrome P450, family 2, subfamily b, polypeptide 10	Cyp2b10	INSIDE	chr7:025607215-025607898	5.01551e-14	0.0686011
CXXC finger 4	Cxxc4 = Idax	PROMOTER	chr3:134170144-134170203	6.24691e-14	0.0679416
UDP-glucose ceramide glucosyltransferase	Ugcg	PROMOTER	chr4:59278404-59278463	7.8963e-14	0.0707246
neuron derived neurotrophic factor	Nenf / 2310028N02Rik	DIVERGENT_PROMOTER	chr1:193017439-193017484	9.79704e-14	0.0696853
myo-inositol oxygenase	Miox	PROMOTER	chr15:89152512-89152570	1.08357e-13	0.00823195
N-myc downstream regulated 1	Ndrg1	PROMOTER	chr15:066803933-066803983	1.18584e-13	0.0112248
A230106M15Rik	A230106 = Ses1	PROMOTER	chr5:122099853-122099904	1.26285e-13	0.0965392
zinc finger protein 69	Zfp69	INSIDE	chr4:120446512-120446571	1.569e-13	0.0973216
maestro	Mro	PROMOTER	chr18:73979742-73979792	1.601e-13	0.00814553
HAUS augmin-like complex, subunit 3	NM_146159 = HAUS3	INSIDE	chr5:034484025-034484084	1.70904e-13	0.288963
taste receptor, type 2, member 102	Tas2r102	PROMOTER	chr6:132721380-132721439	1.72638e-13	0.0511356
KIAA1430	NM_025747	PROMOTER	chr8:047666361-047666420	1.88391e-13	0.0819168
phosphodiesterase 1A, calmodulin-dependent	Pde1a	INSIDE	chr2:79706864-79706918	2.16298e-13	0.0709536
hook homolog 1 (Drosophila)	Hook1	PROMOTER	chr4:95454044-95454103	2.55732e-13	0.00852571
neuromedin S	Nms	PROMOTER	chr1:038880652-038880711	2.73695e-13	0.0595601
paternally expressed 10	Peg10	INSIDE	chr6:004699616-004699674	3.03591e-13	0.00173083
cation channel, sperm-associated, beta	NM_173023 = CATSPERB	PROMOTER	chr12:101801859-101801918	4.70433e-13	0.212899
maternally expressed 3	BC048191 = MEG3 = Gtl2	Unknown	chr12:109991787-109991846	4.92294e-13	0.00717968
proteasome (prosome, macropain) 26S subunit, non-ATPase, 7	Psmd7	INSIDE	chr8:110475159-110475215	5.00196e-13	0.066714
dentin matrix acidic phosphoprotein 1	Dmp1 = Dmtf1	PROMOTER	chr5:104438766-104438822	5.10305e-13	0.146877
POU class 1 homeobox 1	Pou1f1	PROMOTER	chr16:65433564-65433623	5.66983e-13	0.124906
	ENSMUST00000083599	Unknown	chr1:195207254-195207313	9.19028e-13	0.0590938
thymocyte selection associated	E430004N04Rik = Themis	PROMOTER	chr10:28352481-28352540	1.00992e-12	0.0488922
guanine nucleotide binding protein (G protein), alpha inhibiting activity polypeptide 3	Gnai3	INSIDE	chr3:108273945-108273989	1.02914e-12	0.0692381
annexin a1	Anxa10	INSIDE	chr8:065014806-065014865	1.07468e-12	0.0534174
serum amyloid A1 / serum amyloid A2	Saa1 / Saa2	DIVERGENT_PROMOTER	chr7:046615033-046615092	1.08102e-12	0.00156862
AT rich interactive domain 4B (RBP1-like)	Arid4b	INSIDE	chr13:13855663-13855717	1.14963e-12	0.0583523
tRNA aspartic acid methyltransferase 1	Trdmt1	INSIDE	chr2:13460210-13460269	1.20982e-12	0.122156
	ENSMUST00000077786	Unknown	chr19:041578311-041578370	1.43507e-12	0.122331
YME1-like 1 (S. cerevisiae)	Yme1l1	INSIDE	chr2:22977947-22977991	1.52178e-12	0.202466
zinc finger protein 369	Zfp369	PROMOTER	chr13:065288673-065288732	2.57394e-12	0.124218
HEPACAM family member 2	NM_178899 = Hepacam2	INSIDE	chr6:003442177-003442236	3.06994e-12	0.208692
B-cell translocation gene 4	Btg4 / 4833427G06Rik	DIVERGENT_PROMOTER	chr9:50858362-50858421	3.51545e-12	0.0556723
Ras-related GTP binding B	Rragb	PROMOTER	chrX:148475298-148475357	3.52936e-12	0.0677868
F-box protein 15	Fbxo15	PROMOTER	chr18:85063933-85063984	3.70211e-12	0.0703469
integrin, alpha V (vitronectin receptor, alpha polypeptide, antigen CD51)	Itgav	PROMOTER	chr2:83520062-83520119	4.22025e-12	0.113382
UBX domain containing 2	Ubxd2 = Ubxn4	PROMOTER	chr1:130066526-130066585	4.25572e-12	0.102504
vomeronasal 1 receptor, D20	V1rd20	PROMOTER	chr7:023692188-023692666	4.6671e-12	0.0863372
	ENSMUST00000077550	Unknown	chr17:003043247-003043305	5.25954e-12	0.219482
prolactin family 5, subfamily a, member 1	Prl5a1	PROMOTER	chr13:28146482-28146538	5.31131e-12	0.265673
centromere protein C 1	Cenpc1 / AI586015	DIVERGENT_PROMOTER	chr5:87139284-87139343	5.72588e-12	0.0573009
myelin transcription factor 1	Myt1	PROMOTER	chr2:181692716-181692765	5.89577e-12	0.00232941
interferon, alpha 1	NM_206870 = Ifna1	PROMOTER	chr4:088031181-088031240	6.37091e-12	0.20398
collagen, type X, alpha 1	Col10a1	PROMOTER	chr10:34073990-34074049	8.4699e-12	0.0699065
uridine phosphorylase 2	Upp2	PROMOTER	chr2:58564989-58565044	9.37881e-12	0.111085
actinin, alpha 2	Actn2	INSIDE	Chr13:12393186-12393245	9.43414e-12	0.0579428
serpin peptidase inhibitor, clade A (alpha-1 antiproteinase, antitrypsin), member 10	Serpina10	PROMOTER	chr12:104037317-104037376	9.46211e-12	0.0245679
trypsin X3	NM_175020 = Tryx3	PROMOTER	chr6:040832944-040833003	9.77868e-12	0.158572
hyaluronoglucosaminidase 1	Hyal1	PROMOTER	chr9:107432638-107432954	1.19791e-11	0.0182146
vomeronasal 1 receptor, H13	V1rh13	PROMOTER	chr13:023169432-023169491	1.23449e-11	0.00487771
coiled-coil domain containing 28A	Ccdc28a	PROMOTER	chr10:017926479-017926538	1.35277e-11	9.46217e-06
Meis homeobox 1	Meis1	PROMOTER	chr11:018919420-018919464	1.80663e-11	2.79861e-06
protocadherin gamma subfamily C, 4	Pcdhgc4	PROMOTER	chr18:037936249-037936308	1.96406e-11	2.17223e-05
chromosome 2 open reading frame 18	NM_175675	PROMOTER	chr5:030921725-030922040	2.19473e-11	0.0353831
fibroblast growth factor receptor 2	Fgfr2	INSIDE	chr7:130050670-130050717	2.41419e-11	3.00016e-05
lamin B2	Lmnb2	INSIDE	chr10:80304831-80304879	2.43391e-11	0.0174713
SH3-binding domain kinase 1	Sbk1	PROMOTER	chr7:126060593-126060652	2.58147e-11	0.0352435
polymerase (DNA directed) kappa	Polk	INSIDE	chr13:097638244-097638765	3.29256e-11	0.183182
GRB2-associated binding protein 3	Gab3	INSIDE	chrX:71335170-71335229	3.56123e-11	0.0822601
plastin 3	Pls3	INSIDE	chrX:72124956-72125015	3.60025e-11	0.141996
serine/arginine repetitive matrix 3	NM_021403 = Srrm3	INSIDE	chr5:136105317-136105367	4.15832e-11	0.0246117
purinergic receptor P2X, ligand-gated ion channel, 7	P2rx7	PROMOTER	chr5:122901384-122901432	5.1123e-11	0.0253846
peroxisome proliferator-activated receptor gamma, coactivator 1 alpha	Ppargc1a	INSIDE	chr5:51839816-51839875	5.76066e-11	0.0627845
syntaxin 8	Stx8	INSIDE	chr11:067787176-067787235	6.91962e-11	0.0273871
sorting nexin 15	Snx15	INSIDE	chr19:6119716-6119775	6.92728e-11	0.0605492
cytoplasmic polyadenylation element binding protein 1	Cpeb1	INSIDE	chr7:081329870-081330047	6.93481e-11	0.0290384
solute carrier family 35, member E1	Slc35e1	INSIDE	chr8:75419468-75419520	7.09558e-11	0.105308
MAP/microtubule affinity-regulating kinase 4	Mark4	INSIDE	chr7:018622044-018622088	7.44522e-11	0.0484112
cytochrome P450, family 2, subfamily c, polypeptide 66	Cyp2c66	PROMOTER	chr19:39173628-39173687	9.3423e-11	0.149831
developmental pluripotency associated 3	Dppa3	PROMOTER	chr6:122590668-122590727	9.44095e-11	0.104826
peptidyl arginine deiminase, type I	Padi1	INSIDE	chr4:140122255-140122299	1.1151e-10	0.0143603
ornithine decarboxylase antizyme 1	Oaz1	PROMOTER	chr10:080227142-080227338	1.12659e-10	0.100579
TCDD-inducible poly(ADP-ribose) polymerase	Tiparp	PROMOTER	chr3:65611116-65611169	1.15595e-10	0.124613
platelet-derived growth factor receptor-like	Pdgfrl	PROMOTER	chr8:42420946-42421005	1.20862e-10	0.00164291
limb and neural patterns	Lnp	PROMOTER	chr2:074380039-074380087	1.32621e-10	0.000153795
hemolytic complement	Hc	INSIDE	chr2:34880951-34881010	1.36279e-10	0.0680157
CWC22 spliceosome-associated protein homolog (S. cerevisiae)	NM_030560 = Cwc22	PROMOTER	chr2:077748133-077748192	1.44307e-10	0.410349
KN motif and ankyrin repeat domains 3	Ankrd47 = Kank3	PROMOTER	chr17:33411686-33411731	1.48375e-10	0.0267793
sperm associated antigen 16	Spag16	PROMOTER	chr1:69755056-69755105	1.6349e-10	0.0471657
	ENSMUST00000047115	Unknown	chr10:021279269-021279328	1.77752e-10	0.0190083
RNA binding motif protein 47	NM_178446 = Rbm47	INSIDE	chr5:066428325-066429148	1.78889e-10	0.0280174
RIKEN cDNA 2610318N02 gene	NM_183287	PROMOTER	chr16:017037057-017037116	1.91138e-10	0.0419933
lysophosphatidic acid receptor 4	Gpr23 = LPAR4	PROMOTER	chrX:103118835-103118894	1.97167e-10	0.0410954
nidogen 2 (osteonidogen)	Nid2	PROMOTER	chr14:018543305-018543927	2.00622e-10	1.4309e-06
defensin beta 50	Defb50	PROMOTER	chr8:23286189-23286248	2.01093e-10	0.0441191
protein tyrosine phosphatase, non-receptor type 4 (megakaryocyte)	Ptpn4	INSIDE	chr1:121627755-121627814	2.19882e-10	0.162158
basic leucine zipper transcription factor, ATF-like	Batf	PROMOTER	chr12:086571771-086571828	2.28659e-10	0.0700982
POU class 4 homeobox 3	Pou4f3	PROMOTER	chr18:042517288-042517832	2.58723e-10	0.0243479
interferon, beta 1, fibroblast	Ifnb1	PROMOTER	chr4:088031181-088031240	2.72815e-10	7.89603e-05
HIV-1 Tat interactive protein 2, 30kDa	Htatip2	PROMOTER	chr7:049623903-049623951	2.7952e-10	2.60185e-08
KH domain containing, RNA binding, signal transduction associated 2	Khdrbs2	PROMOTER	chr1:32111911-32111970	2.83846e-10	0.0833612
epiphycan	Epyc	PROMOTER	chr10:97068528-97068586	2.98635e-10	0.0459677
hepatoma derived growth factor-like 1	Hdgfl1	DOWNSTREAM	chr13:26775095-26775154	3.31578e-10	0.0429581
	ENSMUST00000068328	Unknown	chr17:081288449-081288508	3.62913e-10	0.062228
ectonucleotide pyrophosphatase/phosphodiesterase 4	Enpp4	PROMOTER	chr17:043569967-043570026	3.78462e-10	0.0023272
LIM and calponin homology domains 1	Limch1	PROMOTER	chr5:67020506-67020552	3.86883e-10	0.0415362
chromatin modifying protein 1B	NM_025921 = Chmp1b2	PROMOTER	chr18:004630830-004630889	3.98582e-10	0.0719061
RMI1, RecQ mediated genome instability 1, homolog (S. cerevisiae)	Rmi1	PROMOTER	chr13:58402287-58402346	4.08025e-10	0.0876704
RAB5A, member RAS oncogene family	Rab5a	PROMOTER	chr17:52939554-52939613	4.1117e-10	0.106225
suppressor of IKBKE 1	NM_025679 = Sike1	PROMOTER	chr3:103123672-103123724	4.34254e-10	0.0330869
ring finger protein, transmembrane 2	Tmem118 = Rnft2	INSIDE	chr5:118501934-118501990	4.57749e-10	0.0732278
general transcription factor IIB	Gtf2b	PROMOTER	chr3:142697592-142697651	4.62374e-10	0.0286168
LSM5 homolog, U6 small nuclear RNA associated (S. cerevisiae)	Lsm5	INSIDE	chr6:056636019-056636187	6.2183e-10	0.205902
receptor (chemosensory) transporter protein 2	Rtp2	PROMOTER	chr16:023847517-023847568	6.27194e-10	0.00226728
PCTAIRE-motif protein kinase 2	Pctk2 = Cdk17	PROMOTER	chr10:92633252-92633309	6.42834e-10	0.0821587
nudix (nucleoside diphosphate linked moiety X)-type motif 16	Nudt16	INSIDE	chr9:104988115-104988161	7.06833e-10	8.34637e-06
solute carrier family 43, member 3	Slc43a3	PROMOTER	chr2:084736058-084736234	7.1401e-10	0.0265487
protocadherin beta 10	Pcdhb10	PROMOTER	chr18:37532413-37532472	7.20329e-10	0.0612419
phospholipid scramblase 2	Plscr2	PROMOTER	chr9:92075787-92075846	7.22438e-10	0.100957
tryptophan hydroxylase 1	Tph1	INSIDE	chr7:46538835-46538879	7.3856e-10	0.0686657
calcitonin receptor	Calcr	INSIDE	chr6:3712307-3712366	7.47569e-10	0.0894514
fibroblast growth factor 20	Fgf20	PROMOTER	chr8:041788959-041789018	7.50062e-10	0.0717366
chromosome 6 open reading frame 58	NM_026336	PROMOTER	chr10:028675825-028675884	7.5759e-10	0.000158703
Lbxcor1 homolog (mouse)	Lbxcor1	INSIDE	chr9:62942685-62942729	8.42777e-10	0.00895148
complement component 1, q subcomponent-like 3	C1ql3	INSIDE	chr2:12926338-12926393	8.86126e-10	0.0330101
phosphatidic acid phosphatase type 2A	Ppap2a	PROMOTER	chr13:113921565-113921609	1.05416e-09	0.00317759
phosphatase and tensin homolog	Pten	PROMOTER	chr19:32818718-32818777	1.09854e-09	0.0362313
calneuron 1	Caln1	PROMOTER	chr5:130729580-130729639	1.11332e-09	0.0303025
PQ loop repeat containing 1	Pqlc1	PROMOTER	chr18:080410447-080410491	1.28958e-09	1.98062e-05
chromosome 6 open reading frame 142	BC089626	Unknown	chr9:077139145-077139204	1.49165e-09	0.0575569
polymeric immunoglobulin receptor	Pigr	PROMOTER	chr1:132656043-132656102	1.50041e-09	0.0571692
guanine nucleotide binding protein (G protein), gamma 11	Gng11	PROMOTER	chr6:003950794-003950843	1.51914e-09	3.11951e-05
GTPase, very large interferon inducible 1	Gvin1	INSIDE	chr7:106008444-106008494	1.66999e-09	0.00045447
ribosomal protein S27-like	Rps27l	PROMOTER	chr9:66739918-66739973	1.91527e-09	0.104615
vomeronasal 1 receptor, C19	V1rc19	PROMOTER	chr6:56912027-56912086	1.98912e-09	0.16242
dynamin 2	Dnm2	INSIDE	chr9:021245075-021245120	2.08287e-09	0.00271738
RALBP1 associated Eps domain containing 1	BC087547 = Reps1	Unknown	chr10:017741432-017741491	2.18917e-09	2.17841e-06
defensin beta 29	Defb29	DOWNSTREAM	chr2:152230335-152230713	2.19597e-09	0.0440326
stress-associated endoplasmic reticulum protein 1	D3Ucla1 = Serp1	INSIDE	chr3:058611320-058611379	2.20008e-09	0.0534916
occludin	Ocln	INSIDE	chr13:101597689-101597748	2.22978e-09	0.0387405
neurexin 1	BC047146 = Nrxn1	Unknown	chr17:090617994-090618053	2.29445e-09	0.0286127
	ENSMUST00000054860	Unknown	chr7:062087080-062087139	2.33411e-09	0.00230416
ankyrin repeat domain 22	Ankrd22	INSIDE	Chr19:34230132-34230187	2.33842e-09	0.0446536
RIKEN cDNA 4933409G03 gene	NM_177651	INSIDE	chr2:068384384-068384443	2.39151e-09	0.113025
potassium voltage-gated channel, Isk-related family, member 3	Kcne3	PROMOTER	chr7:100047744-100047792	2.64175e-09	0.000150604
polymerase (DNA-directed), delta 4	Pold4	PROMOTER	chr19:004234011-004234070	2.67521e-09	0.0243183
dihydropyrimidine dehydrogenase	Dpyd	PROMOTER	chr3:118549007-118549066	2.70219e-09	0.0655668
Abelson helper integration site	Ahi1	INSIDE	chr10:020642419-020642473	3.75671e-09	0.00230821
CDKN2A interacting protein	Cdkn2aip	INSIDE	chr8:49210304-49210353	3.77226e-09	0.0646146
serpin peptidase inhibitor, clade B (ovalbumin), member 7	Serpinb7	PROMOTER	chr1:109244868-109244927	4.22164e-09	0.055202
protocadherin alpha subfamily C, 2	Pcdhac2	PROMOTER	chr18:037268520-037268577	4.597e-09	0.00182081
phytanoyl-CoA 2-hydroxylase	Phyh	PROMOTER	chr2:004838570-004838629	4.77174e-09	0.0730853
cAMP responsive element binding protein 3-like 1	Creb3l1	INSIDE	chr2:91822599-91822647	4.97387e-09	0.0373895
UTP6, small subunit (SSU) processome component, homolog (yeast)	Utp6	INSIDE	chr11:079782709-079782768	5.21436e-09	0.042875
outer dense fiber of sperm tails 3-like 1	Odf3l1	PROMOTER	chr9:056650907-056650964	5.27033e-09	0.0185638
sec1 family domain containing 2 / FIP1 like 1 (S. cerevisiae)	Scfd2 / Fip1l1	DIVERGENT_PROMOTER	chr5:074813393-074813439	5.35696e-09	0.030304
transcription elongation factor A (SII)-like 8	Tceal8	DOWNSTREAM	chrX:131516263-131516307	6.269e-09	0.0178299
chromosome 8 open reading frame 47	NM_173421	PROMOTER	chr12:101801859-101801918	6.41925e-09	0.0299649
sulfotransferase family, cytosolic, 2B, member 1	Sult2b1	INSIDE	chr7:45598028-45598076	6.42547e-09	0.0161464
SNF8, ESCRT-II complex subunit, homolog (S. cerevisiae)	Snf8	PROMOTER	chr11:095848177-095848234	6.58305e-09	0.148449
msh homeobox 2	Msx2	PROMOTER	chr13:053480882-053480935	7.57424e-09	0.00211184
RNA binding motif protein 38	Rbm38	PROMOTER	chr2:172662179-172662223	7.6212e-09	0.000197294
transmembrane protein 232	E130009J12Rik = Tmem232	INSIDE	chr17:065437931-065438085	7.66469e-09	0.162813
trophoblast specific protein beta	Tpbpb	DOWNSTREAM	chr13:060909234-060909285	7.69532e-09	0.0448032
CUE domain containing 2	Cuedc2	INSIDE	chr19:046396541-046396588	7.98838e-09	0.0193125
structural maintenance of chromosomes 6	Smc6	INSIDE	chr12:11292213-11292257	8.24773e-09	0.0588094
trinucleotide repeat containing 6B	Tnrc6b	PROMOTER	chr15:80533343-80533400	8.329e-09	0.0422756
transmembrane protein 136	Tmem136	INSIDE	chr9:042866774-042866832	8.79052e-09	0.00457472
RAN binding protein 3	Ranbp3	PROMOTER	chr17:056353521-056353565	8.84953e-09	0.0023906
solute carrier family 35 (UDP-glucuronic acid/UDP-N-acetylgalactosamine dual transporter), member D1	Slc35d1	INSIDE	chr4:102712599-102712643	8.91238e-09	0.00262608
calumenin	Calu	PROMOTER	chr6:29293032-29293091	9.25712e-09	0.00641681
L1 cell adhesion molecule / arginine vasopressin receptor 2	L1cam / Avpr2	DIVERGENT_PROMOTER	chrX:070134809-070134858	1.01207e-08	0.000180249
cytochrome P450, family 2, subfamily c, polypeptide 55	Cyp2c55	PROMOTER	chr19:39067175-39067234	1.01379e-08	0.0387489
solute carrier family 47, member 1	Slc47a1	PROMOTER	chr11:061197859-061197906	1.02477e-08	0.00769003
inositol polyphosphate 5-phosphatase K	Pps = Inpp5k	INSIDE	chr11:075464903-075464954	1.05317e-08	0.000441658
argininosuccinate lyase / calcitonin gene-related peptide-receptor component protein	Asl / Crcp	DIVERGENT_PROMOTER	chr5:130313369-130313421	1.20694e-08	0.000865872
sterile alpha motif domain containing 5	Samd5	INSIDE	chr10:9363094-9363152	1.33625e-08	0.042006
kelch repeat and BTB (POZ) domain containing 8	Kbtbd8	PROMOTER	chr6:95078089-95078148	1.3578e-08	0.0150022
Bardet-Biedl syndrome 12	Bbs12	INSIDE	chr3:37504190-37504234	1.39994e-08	0.0446561
keratin 222	Krt222	INSIDE	chr11:099064738-099064792	1.63529e-08	0.00382301
sema domain, immunoglobulin domain (Ig), short basic domain, secreted, (semaphorin) 3G	Sema3g	PROMOTER	chr14:030048179-030048234	1.66421e-08	0.00336477
TLR4 interactor with leucine rich repeats	NM_025817 = Tril	PROMOTER	chr6:053755688-053755747	1.70117e-08	0.015497
chromosome 14 open reading frame 135	NM_026327	PROMOTER	chr12:073456889-073457223	1.74008e-08	0.0714997
eukaryotic translation initiation factor 5	Eif5	INSIDE	chr12:111986169-111986213	1.79009e-08	0.000617403
oxidation resistance 1	Oxr1	INSIDE	chr15:041621807-041621866	1.80875e-08	0.000116962
PDZ and LIM domain 1	Pdlim1	INSIDE	chr19:40322999-40323058	1.85484e-08	0.0659769
kinase suppressor of ras 2	Ksr2	PROMOTER	chr5:117669808-117669867	1.92938e-08	0.0401717
atlastin GTPase 2	Arl6ip2 = Atl2	INSIDE	chr17:79762133-79762192	1.94221e-08	0.0593389
ankyrin repeat domain 7	Ankrd7	PROMOTER	chr6:18810805-18810864	1.94501e-08	0.049175
v-ets erythroblastosis virus E26 oncogene homolog 2 (avian)	Ets2	PROMOTER	chr16:95805860-95805916	2.0288e-08	0.0714417
CAS1 domain containing 1	Casd1	PROMOTER	chr6:4546117-4546176	2.03822e-08	0.102639
zinc finger, DHHC-type containing 9	Zdhhc9	INSIDE	chrX:044457139-044457339	2.07692e-08	0.0692888
chromosome 2 open reading frame 49	NM_133818	INSIDE	chr1:043045773-043045832	2.20429e-08	0.128869
Ctr9, Paf1/RNA polymerase II complex component, homolog (S. cerevisiae)	Ctr9	PROMOTER	chr7:110815081-110815140	2.21141e-08	0.00939831
acyl-Coenzyme A binding domain containing 4	Acbd4	INSIDE	chr11:102922332-102922383	2.22237e-08	0.0119303
aldehyde dehydrogenase 8 family, member A1	Aldh8a1	PROMOTER	chr10:21061678-21061737	2.24201e-08	0.0414762
zinc finger and BTB domain containing 7C	Zbtb7c	PROMOTER	chr18:075942576-075942628	2.31242e-08	0.0390915
gene model 784, (NCBI)	Gm784	PROMOTER	chrX:102691913-102691972	2.31444e-08	0.0493889
	ENSMUST00000070942	Unknown	chr13:070015977-070016036	2.3951e-08	0.0483375
LIM domain only 4	Lmo4	PROMOTER	chr3:144142559-144142603	2.50582e-08	0.000829593
integrin beta 1 binding protein 1	Itgb1bp1	INSIDE	chr12:021529598-021529655	2.63757e-08	4.05196e-05
interferon alpha 9	Ifna9	DOWNSTREAM	chr4:088062703-088062762	2.63979e-08	0.0315754
pregnancy-zone protein	Pzp	INSIDE	chr6:128490010-128490069	2.68922e-08	0.0152143
PTPRF interacting protein, binding protein 2 (liprin beta 2)	Ppfibp2	PROMOTER	chr7:107386213-107386257	2.93375e-08	0.000262568
muscle, skeletal, receptor tyrosine kinase	Musk	PROMOTER	chr4:058376748-058376807	3.24567e-08	0.0636959
methyl-CpG binding domain protein 3-like 2	Mbd3l2	INSIDE	chr9:018183194-018183253	3.2479e-08	0.00257853
solute carrier family 2 (facilitated glucose transporter), member 3	Slc2a3	PROMOTER	chr6:122709103-122709148	3.34289e-08	0.0622048
melanocortin 2 receptor (adrenocorticotropic hormone)	Mc2r	INSIDE	chr18:68552305-68552359	3.43417e-08	0.083154
solute carrier family 48 (heme transporter), member 1	NM_026353 = Slc48a1	PROMOTER	chr15:097609652-097609711	3.47403e-08	0.0508423
protection of telomeres 1A	Pot1a	INSIDE	chr6:25756919-25756978	3.53548e-08	0.0184446
dolichyl-phosphate mannosyltransferase polypeptide 2, regulatory subunit	Dpm2	INSIDE	chr2:032394596-032394644	3.62484e-08	9.32127e-05
IQ motif and ubiquitin domain containing	Iqub	INSIDE	chr6:24462739-24462798	3.66142e-08	0.0968015
	F630110N24Rik	INSIDE	chr10:080760817-080760861	3.81216e-08	1.62866e-06
WAS protein family, member 1	Wasf1	PROMOTER	chr10:40566646-40566702	3.82633e-08	0.099426
predicted gene 4793	NM_175447	PROMOTER	chr1:137397177-137397229	3.92077e-08	2.75979e-06
WW domain containing adaptor with coiled-coil	Wac	INSIDE	chr18:007869684-007869728	3.92127e-08	0.000590865
contactin 1	Cntn1	PROMOTER	chr15:91951004-91951061	4.07278e-08	0.0280127
transmembrane emp24 protein transport domain containing 9	Tmed9	PROMOTER	chr13:55598761-55598820	4.17225e-08	0.0305314
tubulin polymerization-promoting protein family member 3	Tppp3	INSIDE	chr8:108360839-108361553	4.19411e-08	0.00844192
mitochondrial ribosomal protein L27	Mrpl27	INSIDE	chr11:094471128-094471184	4.22488e-08	0.0030056
mesoderm development candidate 2	Mesdc2	INSIDE	chr7:083768923-083768969	4.4219e-08	5.48836e-05
coiled-coil domain containing 104	Ccdc104	INSIDE	chr11:029149557-029149610	4.5796e-08	0.0493165
potassium channel tetramerisation domain containing 4	Kctd4	PROMOTER	chr14:074686210-074686269	5.25173e-08	0.126697
lens epithelial protein	Lenep	PROMOTER	chr3:089493549-089493605	5.33726e-08	0.000275532
palmdelphin	Palmd	INSIDE	chr3:116958411-116958458	5.45518e-08	0.0291306
ubiquitin specific peptidase 8	Usp8	PROMOTER	chr2:126398541-126398589	5.6181e-08	0.000442063
PDZ domain containing 9	NM_001040136 = Pdzd9	PROMOTER	chr7:120469042-120469086	5.72449e-08	0.00181517
IWS1 homolog (S. cerevisiae)	Iws1	PROMOTER	chr18:32206799-32206853	5.73609e-08	0.00380167
ribulose-5-phosphate-3-epimerase	Rpe	PROMOTER	chr1:66628913-66628972	5.77905e-08	0.099995
meprin A, alpha (PABA peptide hydrolase)	Mep1a	INSIDE	chr17:42964794-42964853	5.87045e-08	0.0837933
heparan sulfate (glucosamine) 3-O-sulfotransferase 3A1	Hs3st3a1	PROMOTER	chr11:64246069-64246128	5.88201e-08	0.0389486
keratin associated protein 6-2	Krtap6-2	PROMOTER	chr16:88915617-88915676	6.16336e-08	0.118604
glutathione S-transferase kappa 1	Gstk1	PROMOTER	chr6:42173375-42173434	6.53738e-08	0.0199911
zona pellucida binding protein 2	Zpbp	PROMOTER	chr11:011364926-011364985	6.54553e-08	0.0552076
purinergic receptor P2X, ligand-gated ion channel, 1	P2rx1	PROMOTER	chr11:72809871-72809926	6.62159e-08	0.01297
zinc finger, AN1-type domain 6	Zfand6	INSIDE	chr7:084556416-084556460	6.6514e-08	0.0271297
coiled-coil domain containing 32 / RNA pseudouridylate synthase domain containing 2	Ccdc32 / Rpusd2	DIVERGENT_PROMOTER	chr2:118723083-118723824	6.76594e-08	0.0667016
ubiquitin protein ligase E3 component n-recognin 7 (putative)	NM_025666 = Ubr7	PROMOTER	chr12:103158775-103158819	6.87941e-08	0.000613256
5'-nucleotidase, cytosolic IB	Nt5c1b	PROMOTER	chr12:10390983-10391042	7.32203e-08	0.116302
vanin 1	Vnn1	PROMOTER	cchr10:023585912-023585969	7.48883e-08	0.0432463
small proline-rich protein 2E	Sprr2e	PROMOTER	chr3:92434455-92434514	7.87064e-08	0.179839
chromogranin A (parathyroid secretory protein 1)	Chga	PROMOTER	chr12:102951656-102951715	8.16849e-08	0.0404122
sushi-repeat-containing protein, X-linked	Srpx	INSIDE	chrX:009277250-009277309	8.31684e-08	0.159865
RIKEN cDNA 1700123K08 gene	NM_029693	PROMOTER	chr5:138796065-138796124	8.54646e-08	0.139325
receptor (chemosensory) transporter protein 1	Rtp1	PROMOTER	chr16:023340413-023340471	8.6846e-08	0.000992488
copine II	Cpne2	PROMOTER	chr8:097421984-097422028	8.76542e-08	0.00174939
predicted gene 5094	NM_177825	PROMOTER	chr12:101801859-101801918	8.81396e-08	0.0604889
chromosome 18 open reading frame 55	NM_025969	PROMOTER	chr18:085090799-085090858	8.87495e-08	0.056676
netrin G1	Ntng1	INSIDE	chr3:110271441-110271500	8.96736e-08	0.0122967
cytochrome b5 reductase 4	Cyb5r4	PROMOTER	chr9:86817886-86817945	8.97934e-08	0.0677185
EGF-like-domain, multiple 6	Egfl6	INSIDE	chrX:161935169-161935228	9.06456e-08	0.0243103
amyotrophic lateral sclerosis 2 (juvenile) chromosome region, candidate 12	Als2cr12	INSIDE	chr1:058644235-058644286	1.00673e-07	0.122034
dual specificity phosphatase 19	Dusp19	PROMOTER	chr2:80412629-80412688	1.0079e-07	0.0441137
phenazine biosynthesis-like protein domain containing	Pbld	PROMOTER	chr10:62454150-62454209	1.0839e-07	0.0262059
NADPH oxidase 4	Nox4	PROMOTER	chr7:87117087-87117146	1.12972e-07	0.028463
tyrosine hydroxylase	Th	INSIDE	chr7:142707109-142707156	1.14643e-07	0.0126344
placenta-specific 1	Plac1	PROMOTER	chrX:049360455-049360514	1.1798e-07	0.00113042
transmembrane protein 35	Tmem35	PROMOTER	chrX:129636920-129636979	1.18897e-07	0.000918489
guanylate binding protein family, member 6	Gbp6	PROMOTER	chr3:142466681-142466740	1.20314e-07	0.0663183
chemokine (C-X-C motif) ligand 10	Cxcl10	PROMOTER	chr5:093424101-093424151	1.26193e-07	0.00203734
chimerin (chimaerin) 1	Chn1	INSIDE	chr2:073463730-073463789	1.27918e-07	0.0170656
myelin transcription factor 1-like	Myt1l	PROMOTER	chr12:30110727-30110786	1.31001e-07	0.00624212
forkhead box B2	Foxb2	DOWNSTREAM	chr19:16938295-16938351	1.337e-07	0.0430443
protein phosphatase 1, regulatory (inhibitor) subunit 3A	Ppp1r3a	INSIDE	chr6:14702923-14702982	1.33824e-07	0.109997
myosin, heavy chain 8, skeletal muscle, perinatal	Myh8	PROMOTER	chr11:67088154-67088213	1.40397e-07	0.0370533
tripartite motif-containing 40	Trim40	INSIDE	chr17:36495098-36495157	1.79791e-07	0.00328167
formin homology 2 domain containing 1	Fhod1	INSIDE	chr8:108237017-108237065	2.00479e-07	0.000907087
taste receptor, type 2, member 125	Tas2r125	PROMOTER	chr6:132869829-132869888	2.05071e-07	0.095423
izumo sperm-egg fusion 1	Izumo1	PROMOTER	chr7:45489103-45489162	2.24833e-07	0.0243599
ESX homeobox 1	Esx1	INSIDE	chrX:132469438-132469493	2.36563e-07	0.00124144
nudE nuclear distribution gene E homolog 1 (A. nidulans)	Nde1 / 4921513D23Rik	DIVERGENT_PROMOTER	chr16:014073655-014073714	2.38883e-07	2.36355e-05
chaperonin containing TCP1, subunit 6A (zeta 1)	Cct6a	INSIDE	chr5:130101899-130101943	2.41229e-07	0.0847396
POU class 4 homeobox 2	Pou4f2	INSIDE	chr8:81330426-81330482	2.46757e-07	0.0291577
oocyte secreted protein 1	Oosp1 / Gm97	DIVERGENT_PROMOTER	chr19:11755731-11755785	2.54311e-07	0.104397
sperm associated antigen 9	Spag9	PROMOTER	chr11:93807652-93807709	2.63174e-07	0.0406034
anoctamin 4	Tmem16d = Ano4	INSIDE	chr10:88684983-88685042	2.63176e-07	0.0871475
endothelin receptor type A	Ednra	PROMOTER	chr8:080624474-080624529	2.66011e-07	0.00559775
epithelial mitogen homolog (mouse)	Epgn	PROMOTER	chr5:92097492-92097551	2.71152e-07	0.131507
ATG4 autophagy related 4 homolog C (S. cerevisiae)	Atg4c	PROMOTER	chr4:098687184-098687243	2.78207e-07	0.00411542
vomeronasal 1 receptor, D2	V1rd2	PROMOTER	chr7:005275449-005275390	2.78708e-07	0.365944
splicing factor, arginine/serine-rich 5	Sfrs5	INSIDE	chr12:081864977-081865021	2.93521e-07	0.0047012
eukaryotic translation initiation factor 2-alpha kinase 3	Eif2ak3	PROMOTER	chr6:70769036-70769095	3.0812e-07	0.0565026
Six6 opposite strand transcript 1	Six6os1	PROMOTER	chr12:073837309-073837368	3.08295e-07	0.0869419
SET binding factor 1	Sbf1 / Adm2	DIVERGENT_PROMOTER	chr15:089146248-089146299	3.23504e-07	8.74748e-05
chymase 1, mast cell	Cma1	INSIDE	chr14:130101899-54896429	3.61667e-07	0.00285471
cholinergic receptor, nicotinic, gamma	Chrng	PROMOTER	chr1:089036950-089036994	3.70367e-07	5.91343e-05
KIAA1310	NM_172652	PROMOTER	chr1:036318230-036318281	3.87432e-07	0.0398761
glucose-6-phosphate dehydrogenase 2	G6pd2	PROMOTER	chr5:62093127-62093186	4.20135e-07	0.0792768
DEAH (Asp-Glu-Ala-His) box polypeptide 37 / BRI3 binding protein	Dhx37 / Bri3bp	DIVERGENT_PROMOTER	chr5:125729872-125729931	4.32463e-07	0.0618314
tetratricopeptide repeat domain 3	Ttc3	INSIDE	chr16:094493203-094493811	4.33455e-07	0.14632
NIPA-like domain containing 4	NM_172524 = Nipal4	PROMOTER	chr11:046011558-046011603	4.57048e-07	0.0797456
tripartite motif-containing 44	Trim44	INSIDE	chr2:102201332-102201376	4.59203e-07	2.3221e-05
glycine receptor, alpha 3	Glra3	PROMOTER	chr8:58827747-58827806	4.62802e-07	0.0562311
RAB39B, member RAS oncogene family	Rab39b	INSIDE	chrX:71828636-71828695	4.89297e-07	0.0686372
fibroblast activation protein, alpha	Fap	INSIDE	chr2:62372353-62372412	5.01265e-07	0.0329862
SEC22 vesicle trafficking protein homolog C (S. cerevisiae)	Sec22c / Deb1	DIVERGENT_PROMOTER	chr9:121557369-121557422	5.16088e-07	0.000510273
MAP/microtubule affinity-regulating kinase 3	Mark3 = Par1a	PROMOTER	chr12:112074589-112074910	5.26407e-07	0.0425698
menage a trois homolog 1, cyclin H assembly factor (Xenopus laevis)	Mnat1	INSIDE	chr12:74032574-74032633	5.3342e-07	0.103985
thioredoxin domain containing 3 (spermatozoa)	Txndc3	INSIDE	chr13:019702989-019703229	5.39513e-07	0.0872086
Rho GTPase activating protein 5	Arhgap5	PROMOTER	chr12:53432307-53432366	5.39909e-07	0.0408729
Ras-related GTP binding A	Rraga	INSIDE	chr4:086048077-086048136	5.40595e-07	0.000129091
lysine-rich coiled-coil 1	Krcc1	INSIDE	chr6:071202224-071202278	5.66917e-07	7.92052e-06
bombesin-like receptor 3	Brs3	INSIDE	chrX:053395420-053395479	5.76635e-07	0.0360105
solute carrier family 2 (facilitated glucose transporter), member 9	Slc2a9	INSIDE	chr5:038776640-038776694	5.84866e-07	0.0159611
patched homolog 1 (Drosophila)	Ptch1	PROMOTER	chr13:063579279-063579338	6.067e-07	0.00108414
potassium channel tetramerisation domain containing 5	Kctd5	INSIDE	chr17:023800883-023800927	6.11739e-07	0.0481544
protein kinase C, nu	Prkcn = Prkd3	PROMOTER	chr17:078925441-078925485	6.20061e-07	0.00057384
serpin peptidase inhibitor, clade I (pancpin), member 2	Serpini2	INSIDE	chr3:075360157-075360560	6.29604e-07	0.143137
keratin 40	Krt40	INSIDE	chr11:099357714-099357880	6.33297e-07	0.0597048
dual specificity phosphatase 11 (RNA/RNP complex 1-interacting)	Dusp11	INSIDE	chr6:85924938-85924994	6.58797e-07	0.100832
periostin, osteoblast specific factor	Postn	PROMOTER	chr3:54443537-54443588	6.62648e-07	0.000211455
necdin-like 2	Ndnl2	DOWNSTREAM	chr7:064750980-064751035	6.7718e-07	0.0592272
seminal vesicle secretory protein 4	Svs4 / Svs3a	INSIDE	chr2:163972190-163972444	6.93681e-07	0.07974
solute carrier family 8 (sodium/calcium exchanger), member 1	Slc8a1	INSIDE	chr17:81555273-81555332	6.94369e-07	0.0448568
chemokine (C-C motif) receptor 10	Ccr10	INSIDE	chr11:100990661-100990705	7.16176e-07	0.00113288
F-box protein 40	Fbxo40	PROMOTER	chr16:036903013-036903061	7.23457e-07	0.0152123
homeobox, msh-like 3	Msx3	INSIDE	chr7:139897975-139898025	7.28854e-07	0.0361522
G protein-coupled receptor 37 (endothelin receptor type B-like)	Gpr37	INSIDE	chr6:025641732-025641791	7.84304e-07	0.0341998
pre T-cell antigen receptor alpha	Ptcra / 2310039H08Rik	DIVERGENT_PROMOTER	chr17:46219287-46219331	8.33563e-07	0.0144918
solute carrier family 10 (sodium/bile acid cotransporter family), member 7	Slc10a7	INSIDE	chr8:081406364-081406415	8.38047e-07	0.00129656
malic enzyme 3, NADP(+)-dependent, mitochondrial	Me3	PROMOTER	chr7:089502638-089502697	9.06271e-07	0.00360444
coiled-coil domain containing 101	Ccdc101	PROMOTER	chr7:126436301-126436360	9.15076e-07	0.136986
MLX interacting protein	Mlxip	PROMOTER	chr5:123656518-123656573	9.21686e-07	0.0111844
lipocalin 12	Lcn12	INSIDE	chr2:25313436-25313490	9.4174e-07	0.0298764
neural retina leucine zipper	Nrl	INSIDE	chr14:54476197-54476241	9.50535e-07	0.0571706
splicing factor 3a, subunit 2, 66kDa	Sf3a2	PROMOTER	chr10:080201253-080201297	9.7238e-07	0.000982189
anaplastic lymphoma receptor tyrosine kinase	Alk	INSIDE	chr17:072508932-072508978	9.88768e-07	0.000775253
myxovirus (influenza virus) resistance 2 (mouse)	Mx2	PROMOTER	chr16:97686218-97686262	1.00012e-06	0.0157554
DNA segment, Chr 19, ERATO Doi 737, expressed	D19Ertd737e	PROMOTER	chr19:060283696-060283755	1.00464e-06	0.00158922
insulin-like growth factor 1 (somatomedin C)	Igf1	INSIDE	chr10:087295763-087295807	1.02765e-06	0.000431545
splicing factor, arginine/serine-rich 12	Sfrs12	INSIDE	chr13:104881861-104881920	1.03058e-06	0.115799
placenta-specific 9	Plac9	INSIDE	chr14:24733701-24733759	1.11046e-06	0.0241287
pyruvate dehydrogenase kinase, isozyme 3	Pdk3	PROMOTER	chrX:090086667-090086726	1.21285e-06	0.0629161
vomeronasal 1 receptor 6	V1rc20	PROMOTER	chr6:056929654-056930074	1.24707e-06	0.0373993
peroxisomal, testis specific 1	Pxt1	INSIDE	chr17:028670214-028670273	1.26204e-06	0.0453131
Kruppel-like factor 10	Klf10	INSIDE	chr15:038243841-038243885	1.28024e-06	0.00247698
stromal antigen 3	Stag3	INSIDE	chr5:138509869-138509913	1.33509e-06	0.0247629
Gardner-Rasheed feline sarcoma viral (v-fgr) oncogene homolog	Fgr	INSIDE	chr4:132247078-132247122	1.35848e-06	0.00119219
fibroblast growth factor binding protein 3	Fgfbp3	INSIDE	chr19:036983614-036983661	1.37765e-06	6.52686e-05
alpha-fetoprotein	Afp	PROMOTER	chr5:91560487-91560546	1.38513e-06	0.06761
zinc finger protein 516	Zfp516	PROMOTER	chr18:083092087-083092289	1.47174e-06	0.0317767
zinc finger, imprinted 1	Zim1	INSIDE	chr7:006299404-006300334	1.53655e-06	0.0340586
sal-like 3 (Drosophila)	Sall3	Unknown	chr18:81146258-81146306	1.54766e-06	0.0365456
CGG triplet repeat binding protein 1	Cggbp1	PROMOTER	chr16:064790729-064790788	1.59684e-06	0.0181457
slit homolog 2 (Drosophila)	Slit2	PROMOTER	chr5:48267676-48267735	1.66609e-06	0.00871203
putative homeodomain transcription factor 2 / transmembrane protein 60	Phtf2 / Tmem60	DIVERGENT_PROMOTER	chr5:020394062-020394109	1.6707e-06	0.00161045
chromosome 3 open reading frame 57	NM_133675	INSIDE	chr3:069945881-069945940	1.68108e-06	0.0629436
zinc finger and SCAN domain containing 30	C230097 = Zscan30 / Zfp35	DIVERGENT_PROMOTER	chr18:24127346-24127405	1.86814e-06	0.192596
kelch-like 22 (Drosophila)	Klhl22	INSIDE	chr16:017673703-017673752	1.89016e-06	0.00439589
potassium voltage-gated channel, shaker-related subfamily, member 5	Kcna5	INSIDE	chr6:126504569-126504622	1.89812e-06	0.0198918
basic, immunoglobulin-like variable motif containing	Bivm	INSIDE	chr1:44063295-44063347	1.90059e-06	0.0481506
lin-7 homolog C (C. elegans)	Lin7c	INSIDE	chr2:109694100-109694159	1.92079e-06	0.0172412
succinate receptor 1	Sucnr1	PROMOTER	chr3:60164560-60164619	1.99925e-06	0.0882441
mannosidase 1, alpha	Man1a2	INSIDE	chr3:100816889-100816948	2.01205e-06	0.0751138
stathmin-like 4	Stmn4	PROMOTER	chr14:65292992-65293051	2.05062e-06	0.0125132
POC1 centriolar protein homolog B (Chlamydomonas)	Wdr51b = Poc1b	PROMOTER	chr10:098536776-098536820	2.06316e-06	0.000441822
MpV17 mitochondrial inner membrane protein	Mpv17	INSIDE	chr5:31418037-31418096	2.13762e-06	0.0364936
	D9Ertd280e	INSIDE	chr9:099165358-099165408	2.21085e-06	0.0204668
exonuclease NEF-sp	NM_001004187	INSIDE	chr7:119589520-119590122	2.2435e-06	0.0741378
zinc finger, RAN-binding domain containing 1	Zranb1	PROMOTER	cchr7:132785397-132785456	2.29676e-06	0.0336389
pleckstrin homology domain containing, family G (with RhoGef domain) member 6	Plekhg6	INSIDE	chr6:125350752-125350803	2.38431e-06	0.00756658
gap junction protein, delta 4, 40.1kDa	NM_153086 = Gjd4	INSIDE	chr18:009280781-009280825	2.46602e-06	0.022652
pleckstrin homology-like domain, family A, member 1	Phlda1	PROMOTER	chr10:110904789-110904848	2.46728e-06	0.11619
DIP2 disco-interacting protein 2 homolog B (Drosophila)	Dip2b	PROMOTER	chr15:99977315-99977372	2.52803e-06	0.034253
Src-like-adaptor 2	Sla2	PROMOTER	chr2:156581299-156581351	2.57899e-06	0.0137799
urocortin	Ucn	DOWNSTREAM	chr5:031417057-031417116	2.60708e-06	0.0530896
prolactin family8, subfamily a, member 9	Prl8a9	INSIDE	chr13:27569743-27569800	2.64204e-06	0.0108642
syndecan 4	Sdc4	PROMOTER	chr2:164136678-164136737	2.73151e-06	0.000839921
short coiled-coil protein	Scoc	INSIDE	chr8:086334752-086334811	2.75589e-06	0.0869309
killer cell lectin-like receptor subfamily C, member 1	Klrc1	INSIDE	chr6:129643128-129643187	2.78402e-06	0.0761152
solute carrier family 10 (sodium/bile acid cotransporter family), member 5	Slc10a5	PROMOTER	chr3:010319458-010319511	2.81479e-06	5.06846e-05
chromosome 4 open reading frame 22	NM_001024614	PROMOTER	chr5:098567472-098567531	2.81762e-06	0.0211696
phospholipase A2, group VII (platelet-activating factor acetylhydrolase, plasma)	Pla2g7	PROMOTER	chr17:043033990-043034049	2.85302e-06	0.0662989
interleukin 18 receptor accessory protein	Il18rap	PROMOTER	chr1:040459836-040459890	2.8676e-06	0.0949811
calcium channel, voltage-dependent, alpha 2/delta subunit 1	Cacna2d1 = Cacna2	INSIDE	chr5:015447046-015447090	2.90883e-06	0.00472701
caveolin 1, caveolae protein, 22kDa	Cav1	PROMOTER	chr6:17250962-17251021	2.95541e-06	0.0222367
olfactomedin 3	Olfm3	PROMOTER	chr3:114891666-114892224	2.98985e-06	0.040656
embryonal Fyn-associated substrate	Efs	INSIDE	chr14:053871675-053871719	2.99009e-06	0.000740373
chromosome 7 open reading frame 51	NM_175521	INSIDE	chr5:137967260-137967317	3.00719e-06	0.054932
ubiquitin specific peptidase 3	Usp3	INSIDE	chr9:066390475-066390519	3.0813e-06	8.60961e-05
phosphoribosyl pyrophosphate synthetase-associated protein 1	BC029621 = Prpsap1	Unknown	chr11:116307344-116307399	3.12061e-06	0.0122829
5-hydroxytryptamine (serotonin) receptor 7 (adenylate cyclase-coupled)	Htr7	PROMOTER	chr19:036123342-036123386	3.12429e-06	0.000691385
methyltransferase 5 domain containing 1	Mett5d1	INSIDE	chr2:109076135-109076194	3.1731e-06	0.0844928
chemokine (C-C motif) ligand 2	Ccl2	INSIDE	chr11:081852125-081852184	3.23673e-06	0.000310454
ephrin B3	Efnb3	INSIDE	chr11:69374043-69374088	3.34706e-06	0.00884015
retinol dehydrogenase 11 (all-trans/9-cis/11-cis)	Rdh11	INSIDE	chr12:80093152-80093211	3.36303e-06	0.0668558
PHD finger protein 19	Phf19	INSIDE	chr2:034736173-034736224	3.42331e-06	0.0300279
von Willebrand factor A domain containing 2	Vwa2	INSIDE	chr19:056928723-056928773	3.43055e-06	0.00238213
cartilage acidic protein 1	Crtac1	INSIDE	chr19:042484905-042484949	3.6685e-06	0.0025027
Kruppel-like factor 13	Klf13	INSIDE	chr7:063818041-063818085	4.29452e-06	0.0131258
protein arginine methyltransferase 6	Prmt6	INSIDE	chr3:110381756-110381815	4.35895e-06	0.0422191
formin-like 1	Fmnl1	PROMOTER	chr11:102984755-102984812	4.56484e-06	0.00485811
v-maf musculoaponeurotic fibrosarcoma oncogene homolog A (avian)	Mafa	DOWNSTREAM	chr15:75572671-75572730	4.6547e-06	0.0225051
retinoblastoma binding protein 5	Rbbp5	PROMOTER	chr1:134302528-134302698	4.69335e-06	0.0296617
RNA binding motif protein 26	Rbm26	INSIDE	chr14:104063740-104063988	4.95735e-06	0.0444525
GATA binding protein 3	Gata3	PROMOTER	chr2:009799470-009799514	5.0679e-06	0.0272466
solute carrier family 2 (facilitated glucose transporter), member 13	Slc2a13	INSIDE	chr15:091400596-091400640	5.10673e-06	0.0134628
	ENSMUST00000061823	Unknown	chr7:125141072-125141131	5.19871e-06	9.64359e-05
solute carrier family 7 (cationic amino acid transporter, y+ system), member 5	Slc7a5	INSIDE	chr8:124793683-124793727	5.2375e-06	2.38255e-05
MTERF domain containing 1	Mterfd1	PROMOTER	chr13:067371682-067371741	5.64607e-06	0.00506266
purinergic receptor P2Y, G-protein coupled, 10	P2ry10	INSIDE	chrX:103293562-103293621	5.79293e-06	0.0435464
breast cancer metastasis suppressor 1	Brms1	INSIDE	chr19:005042200-005042254	5.97759e-06	0.001173
PR domain containing 8	Prdm8	PROMOTER	chr5:098416111-098416167	6.02602e-06	4.47321e-05
soc-2 suppressor of clear homolog (C. elegans)	Shoc2	PROMOTER	chr19:53992575-53992634	6.03481e-06	0.0127803
phosphodiesterase 10A	Pde10a	PROMOTER	chr17:008638220-008638268	6.36156e-06	0.0345589
sparc/osteonectin, cwcv and kazal-like domains proteoglycan (testican) 3	Spock3	PROMOTER	chr8:65838227-65838286	6.38642e-06	0.0196428
laminin, gamma 2	Lamc2	INSIDE	chr1:154951627-154951686	6.55755e-06	0.141949
KIAA1462	NM_001081963	PROMOTER	chr18:004630830-004630889	6.67845e-06	0.0776613
insulin receptor substrate 1	Irs1	INSIDE	chr1:82168073-82168117	7.09211e-06	0.0106993
placental growth factor	Pgf	INSIDE	chr12:086065048-086065093	7.11582e-06	0.00562323
UDP glucuronosyltransferase 2 family, polypeptide A2	Ugt2a2	INSIDE	chr5:088554592-088554791	7.13795e-06	0.0219133
RIKEN cDNA 1700020N01 gene	BC099546	Unknown	chr10:021279269-021279328	7.14039e-06	0.0175481
	ENSMUST00000098496	Unknown	chr3:154644883-154644942	7.20661e-06	0.0156683
apoptosis enhancing nuclease	Isg20l1 = Aen	PROMOTER	chr7:078763147-078763206	7.31911e-06	0.000222258
asparagine-linked glycosylation 2, alpha-1,3-mannosyltransferase homolog (S. cerevisiae)	Alg2	INSIDE	chr4:047495205-047495250	7.3666e-06	0.025346
adenosylmethionine decarboxylase 1	Amd1	PROMOTER	chr10:39991681-39991725	7.52907e-06	0.0842529
RWD domain containing 1	Rwdd1	PROMOTER	chr10:033709039-033709083	7.63212e-06	0.000209684
ADAM metallopeptidase with thrombospondin type 1 motif, 8	Adamts8	PROMOTER	chr9:030689432-030689491	7.65077e-06	0.0526842
chromosome 6 open reading frame 62	NM_024473	INSIDE	chr13:024809565-024809614	7.73184e-06	0.000550381
CD84 molecule	Cd84	PROMOTER	chr1:173677837-173677896	7.85804e-06	0.102239
aspartate dehydrogenase domain containing	NM_026690 = Aspdh	PROMOTER	chr7:044332931-044332978	8.05572e-06	0.00416527
chromosome 7 open reading frame 41	NM_026629	INSIDE	chr6:054612768-054612827	8.12362e-06	0.0379612
RasGEF domain family, member 1B	Rasgef1b	INSIDE	chr5:099490625-099490684	8.20676e-06	0.001812
transmembrane protein 67	Tmem67	INSIDE	chr4:12011994-12012053	8.22859e-06	0.14928
vomeronasal 1 receptor, D1	V1rd1	PROMOTER	chr7:005409196-005409255	8.2531e-06	0.492256
plexin D1	Plxnd1	INSIDE	chr6:115960161-115960205	8.36341e-06	7.45598e-06
protocadherin beta 5	Pcdhb5	PROMOTER	chr18:37442218-37442277	8.39825e-06	0.14434
A030009H04Rik	A030009	INSIDE	chr11:069157473-069157524	8.4035e-06	0.000198852
early growth response 1	Egr1 = Zif268	PROMOTER	chr18:034985772-034985816	9.00754e-06	0.00076969
protein kinase C, beta	Prkcb1	INSIDE	chr7:122080586-122080630	9.44567e-06	0.00284021
cytochrome P450, family 2, subfamily R, polypeptide 1	Cyp2r1	INSIDE	chr7:114353760-114353804	9.4541e-06	2.80128e-05
peroxisome proliferator-activated receptor gamma	Pparg	PROMOTER	chr6:115382339-115382398	9.45738e-06	0.0815737
family with sequence similarity 124, member B	A830043 = Fam124b	INSIDE	chr1:080094338-080094397	9.59817e-06	0.0898734
	ENSMUST00000093596	Unknown	chrX:063059059-063059118	9.65714e-06	0.0810894
nuclear receptor binding protein 2	Nrbp2	PROMOTER	chr15:075917713-075917758	9.98188e-06	0.00128437
centrosomal protein 135kDa	Cep135	PROMOTER	chr5:077663444-077663488	9.98658e-06	3.14414e-05
sushi domain containing 4	Susd4	PROMOTER	chr1:184600580-184600624	1.00129e-05	0.000344393
even-skipped homeobox 2	Evx2	INSIDE	chr2:074459557-074459601	1.00411e-05	2.70578e-08
integrin beta 3 binding protein (beta3-endonexin)	Itgb3bp	INSIDE	chr4:99316940-99316999	1.04607e-05	0.0132657
ring finger and FYVE-like domain containing 1	Rffl	INSIDE	chr12:82642900-82642959	1.06235e-05	0.00710118
carbonic anhydrase 3	Car3	PROMOTER	chr3:14834931-14834990	1.0725e-05	0.0442941
high mobility group nucleosomal binding domain 3	Hmgn3	INSIDE	chr9:082942631-082942675	1.07286e-05	0.000199454
phosphorylase kinase, gamma 2 (testis)	Phkg2	PROMOTER	chr7:127360509-127360568	1.08464e-05	0.0753596
solute carrier family 4, sodium bicarbonate cotransporter, member 4	Slc4a4	INSIDE	chr5:090007481-090007540	1.09392e-05	0.000101276
tropomodulin 1	Tmod1	INSIDE	chr4:046077462-046077506	1.12071e-05	0.0031928
taste receptor, type 2, member 129	Tas2r129	PROMOTER	chr6:132912190-132912249	1.12112e-05	0.0373422
neogenin homolog 1 (chicken)	Neo1	INSIDE	chr9:58832128-58832187	1.13253e-05	0.0770932
ectodermal-neural cortex 1 (with BTB-like domain)	Enc1	PROMOTER	chr13:98336396-98336455	1.18362e-05	0.0114976
P450 (cytochrome) oxidoreductase	Por	PROMOTER	chr5:135970033-135970092	1.19391e-05	0.0164166
salt inducible kinase 1	Snf1lk	INSIDE	chr17:031584278-031584322	1.20941e-05	0.000417039
	ENSMUST00000099595	Unknown	chr19:017188212-01718826	1.2255e-05	0.0457444
vomeronasal 1 receptor 192	v1ri1	PROMOTER	chr13:022196146-022196205	1.23172e-05	0.130195
chromosome 14 open reading frame 147	NM_134054	INSIDE	chr12:055576870-055576929	1.23233e-05	0.185325
trophoblast specific protein alpha	Tpbpa	INSIDE	chr13:060948482-060948723	1.25019e-05	0.107804
matrix metallopeptidase 9 (gelatinase B, 92kDa gelatinase, 92kDa type IV collagenase)	Mmp9	PROMOTER	chr2:164634097-164634148	1.28472e-05	0.00205635
leucine rich repeat containing 3	Lrrc3	INSIDE	chr10:077304211-077304255	1.31993e-05	0.00448176
ankyrin repeat and kinase domain containing 1	Ankk1	INSIDE	chr9:049176902-049176949	1.33815e-05	0.019323
transmembrane protein 150B	NM_177887 = Tmem150B	PROMOTER	chr7:004331200-004331259	1.34143e-05	0.0983821
dysbindin (dystrobrevin binding protein 1) domain containing 2	Dbndd2	PROMOTER	chr2:164177643-164177687	1.34921e-05	0.000254293
spermatogenesis associated 16	Spata16	PROMOTER	chr3:026825119-026825178	1.35898e-05	0.144801
HAUS augmin-like complex, subunit 5	BC118934 = Haus5	Unknown	chr7:030380396-030380445	1.37372e-05	0.00203698
ATPase type 13A4	Atp13a4	INSIDE	chr16:029464832-029464881	1.4217e-05	0.0579439
neurotensin receptor 2	Ntsr2	INSIDE	chr12:016679071-016679115	1.4232e-05	0.000330029
RNA binding motif, single stranded interacting protein 2	Rbms2	INSIDE	chr10:127581419-127581463	1.43099e-05	0.0714781
LIM domain containing preferred translocation partner in lipoma	Lpp	PROMOTER	chr16:024308146-024308193	1.46685e-05	0.0080431
COX17 cytochrome c oxidase assembly homolog (S. cerevisiae)	Cox17	INSIDE	chr16:38261295-130101943	1.53718e-05	0.0107106
A030001H23Rik, selection and upkeep of intraepithelial T cells 10	A030001 = Skint10	INSIDE	chr4:112273978-112274037	1.58376e-05	0.101752
leucine rich repeat and Ig domain containing 1	Lingo1	INSIDE	chr9:056486242-056486295	1.61141e-05	0.0168783
transformation related protein 53 binding protein 1	Trp53bp1	INSIDE	chr2:120965987-120966219	1.68915e-05	0.0824775
family with sequence similarity 50, member A	D0HXS9928E = Fam50a	INSIDE	chrX:070564723-070564773	1.69984e-05	0.0838967
one cut homeobox 1	BC023444 = Onecut1	Unknown	chr9:074634099-074634146	1.71605e-05	0.00483738
cytochrome c oxidase subunit VIIb2	Cox7b2	INSIDE	5:71825710-71825769	1.74281e-05	0.134283
c-myc binding protein	Mycbp	PROMOTER	chr4:123411232-123411291	1.74703e-05	0.0919252
catenin (cadherin-associated protein), alpha 2	Ctnna2	INSIDE	chr6:077911143-077911202	1.75503e-05	0.019194
endothelial cell-specific adhesion molecule	Esam1		chr9:037274408-037274452	1.7689e-05	0.0113779
transcription factor 12	Tcf1	INSIDE	chr5:115234443-115234502	1.77111e-05	0.0407635
RIKEN cDNA A530053G22 gene	BC051224	Unknown	chr6:060332144-060332203	1.80143e-05	0.23285
olfactomedin-like 3	Olfml3	PROMOTER	chr3:103871099-103871158	1.80652e-05	0.00626894
hemicentin 1	NM_001024720 = Hmcn1	PROMOTER	chr1:152757651-152757710	1.86151e-05	0.0628012
paired box 1	Pax1	PROMOTER	chr2:147051185-147051241	1.87258e-05	0.0319514
pantothenate kinase 1	Pank1	INSIDE	chr19:034944655-034944699	1.88753e-05	0.00410283
vomeronasal 1 receptor 183	V1rd15	PROMOTER	chr7:23760951-23761010	2.02146e-05	0.11571
adenosine A3 receptor	Adora3	INSIDE	chr3:106000931-106000990	2.03377e-05	0.00628191
GDP-mannose 4,6-dehydratase	Gmds	INSIDE	chr13:32344132-32344191	2.07935e-05	0.0830978
DEP domain containing 6	Depdc6	PROMOTER	chr15:054939109-054939168	2.10949e-05	0.0490478
progesterone immunomodulatory binding factor	D14Ertd581e = Pibf1	PROMOTER	chr14:097981174-097981224	2.15605e-05	0.00472692
C-type lectin domain family 1, member B	Clec1b	PROMOTER	chr6:129357985-129358044	2.20451e-05	0.0653213
WD repeat domain 17	Wdr17	INSIDE	chr8:056216349-056216925	2.32913e-05	0.230422
F-box and WD repeat domain containing 4	Fbxw4	INSIDE	chr19:045713083-045713127	2.33837e-05	0.00144967
armadillo repeat containing, X-linked 2	Armcx2	INSIDE	chrX:130152975-130153024	2.37859e-05	0.0189569
short chain dehydrogenase/reductase family 42E, member 1	NM_028725 = Sdr42e1	PROMOTER	chr8:120564678-120564732	2.41598e-05	0.000526601
cystatin F (leukocystatin)	Cst7	INSIDE	chr2:150263021-150263065	2.42502e-05	0.000234977
heat shock transcription factor 2	Hsf2	PROMOTER	chr10:57171723-57171782	2.5262e-05	0.162222
	ENSMUST00000097944	Unknown	chr4:102789696-102789755	2.72117e-05	0.00177332
poly (ADP-ribose) polymerase family, member 8	Parp8	INSIDE	chr13:118142153-118142197	2.78866e-05	0.0941299
chibby homolog 1 (Drosophila)	Cby1	PROMOTER	chr15:079486302-079486349	2.80226e-05	0.00366863
	ENSMUST00000041998	Unknown	chr2:179339865-179339924	3.03369e-05	0.0500414
N(alpha)-acetyltransferase 35, NatC auxiliary subunit	Mak10 = Naa35	PROMOTER	chr13:059591633-059591692	3.0707e-05	0.0707371
cyclin-dependent kinase inhibitor 2C (p18, inhibits CDK4)	Cdkn2c = p18ink4c	DOWNSTREAM	chr4:109155416-109155460	3.1051e-05	0.00355334
hephaestin	Heph	PROMOTER	chrX:092663334-092663393	3.1054e-05	0.0712754
hydroxyacid oxidase (glycolate oxidase) 1	Hao1	PROMOTER	chr2:134246438-134246493	3.14185e-05	0.000243
profilin 2	Pfn2	INSIDE	chr3:057940024-057940249	3.19921e-05	0.105548
calsequestrin 1 (fast-twitch, skeletal muscle)	Casq1	INSIDE	chr1:174047131-174047175	3.20867e-05	0.00888303
ribosomal protein L21	Rpl21	PROMOTER	chr5:147142125-147142184	3.2893e-05	0.0400938
zinc finger protein 238	Zfp238	INSIDE	chr1:179284245-179284298	3.31204e-05	9.51347e-05
ribosomal protein L29	BC002062 = Rpl29	Unknown	chr5:116066852-116066897	3.31693e-05	0.109431
gene model 382, (NCBI)	Gm382	PROMOTER	chrX:122505006-122505065	3.40903e-05	0.11607
forkhead box N4	Foxn4	INSIDE	chr5:114532267-114532318	3.46054e-05	0.00268665
vacuolar protein sorting 4 homolog B (S. cerevisiae)	Vps4b	INSIDE	chr1:108622365-108622424	3.5988e-05	0.140501
folliculin interacting protein 1	Fnip1	PROMOTER	chr11:54277248-54277307	3.61017e-05	0.0960968
chromosome 7 open reading frame 62	NM_027603	PROMOTER	chr5:007308028-007308224	3.64118e-05	0.110953
mex-3 homolog D (C. elegans)	Rkhd1 = Mex3d	INSIDE	chr10:79787705-79787749	3.67369e-05	0.00139425
leucine rich repeat containing 49	Lrrc49	INSIDE	chr9:60483549-60483608	3.73992e-05	0.0393874
zinc finger homeobox 4	Zfhx4	INSIDE	chr3:5219342-5219401	3.76027e-05	0.1124
unc-5 homolog D (C. elegans)	Unc5d	INSIDE	chr8:30683011-30683070	3.77309e-05	0.0645201
epoxide hydrolase 2, cytoplasmic	Ephx2	INSIDE	chr14:065077580-065077624	3.79792e-05	0.00365186
small nuclear ribonucleoprotein polypeptides B and B1	Snrpb	INSIDE	chr2:129868345-129868393	3.90342e-05	0.0158978
chemokine (C-X-C motif) ligand 11	Cxcl11	INSIDE	chr5:093436621-093436680	3.93625e-05	0.0112655
unc-50 homolog (C. elegans)	Unc50	INSIDE	chr1:037374859-037374903	4.02052e-05	0.000136
phenylethanolamine N-methyltransferase	Pnmt	INSIDE	chr11:098202708-098202752	4.29306e-05	0.00129238
orthopedia homeobox	Otp	PROMOTER	chr13:095974173-095974217	4.30707e-05	0.00161897
cystatin 13	Cst13	PROMOTER	chr2:148506091-148506150	4.37377e-05	0.0607601
interleukin 1 family, member 5 (delta)	Il1f5	INSIDE	chr2:024094396-024094455	4.42737e-05	0.153292
cholinergic receptor, muscarinic 4	Chrm4	INSIDE	chr2:091729468-091729512	4.42959e-05	1.01582e-05
enhancer of rudimentary homolog pseudogene	BC049578	Unknown	chr3:048710173-048710232	4.4504e-05	0.0546263
guanine nucleotide binding protein (G protein), gamma 13	Gng13	INSIDE	chr17:025445018-025445062	4.53736e-05	0.00739589
DCN1, defective in cullin neddylation 1, domain containing 1 (S. cerevisiae)	Dcun1d1	PROMOTER	chr10:059350604-059350659	4.54314e-05	0.0146355
similar to odorant response abnormal 4	NM_145511 = Odr4	PROMOTER	chr1:152156954-152157013	4.85128e-05	0.157212
Williams Beuren syndrome chromosome region 27	Wbscr27	PROMOTER	chr5:135215218-135215277	4.8711e-05	0.0600115
ubiquitin specific peptidase 47	Usp47	PROMOTER	chr7:111810259-111810496	4.94525e-05	0.104408
quaking	Qk	INSIDE	chr17:10124022-10124081	4.99641e-05	0.0895779
deltex homolog 2 (Drosophila)	Dtx2	PROMOTER	chr5:136279430-136279474	5.0242e-05	0.000225052
transportin 2	Tnpo2	PROMOTER	chr8:087947269-087947320	5.0314e-05	0.0339144
TSPY-like 1	Tspyl1	PROMOTER	chr10:033968236-033968295	5.03704e-05	0.0326763
chemokine (C-X-C motif) receptor 5	Blr1 = Cxcr5	PROMOTER	chr9:044282789-044282848	5.1786e-05	0.00724937
calcium channel, voltage-dependent, gamma subunit 4	Cacng4	PROMOTER	chr11:107613828-107613885	5.26822e-05	0.0582858
transmembrane channel-like 7	Tmc7	PROMOTER	chr7:118380563-118380615	5.30572e-05	0.014937
prolactin family 8, subfamily a, member 6	Prl8a6	INSIDE	chr13:27443801-27443860	5.53919e-05	0.0895377
histone cluster 1, H2bc	Hist1h2bc	INSIDE	chr13:23691502-23691561	5.62985e-05	0.0266412
	ENSMUST00000082422	Unknown	chr19:041578536-041578590	5.64283e-05	0.798733
heat shock 27kDa protein 3	Hspb3	PROMOTER	chr13:114788232-114788291	5.73177e-05	0.00413038
uveal autoantigen with coiled-coil domains and ankyrin repeats	Uaca	PROMOTER	chr9:60587227-60587279	5.78445e-05	0.0194048
ubiquitin-conjugating enzyme E2I (UBC9 homolog, yeast)	Ube2i	INSIDE	chr17:025001198-025001242	5.9832e-05	0.000454721
kinesin family member 26B	Kif26b	PROMOTER	chr1:180696290-180696349	6.05624e-05	0.0243023
fer (fms/fps related) protein kinase, testis specific 2	Fert2	PROMOTER	chr17:063581281-063581340	6.20561e-05	0.193144
UDP glucuronosyltransferase 2 family, polypeptide B37	Ugt2b37	INSIDE	chr5:088333369-088333658	6.29055e-05	0.274257
solute carrier family 1 (neuronal/epithelial high affinity glutamate transporter, system Xag), member 1	Slc1a1	PROMOTER	chr19:28895775-28895834	6.32658e-05	0.00590995
sorting nexin 2	Snx2	INSIDE	chr18:053301819-053301863	6.33309e-05	0.00013704
DR1-associated protein 1 (negative cofactor 2 alpha)	Drap1	INSIDE	chr19:005424408-005424452	6.54164e-05	0.000238586
docking protein 6	Dok6	DOWNSTREAM	chr18:89428171-89428230	6.72135e-05	0.0518292
cDNA sequence BC094916	NM_001024721	PROMOTER	chr1:175374142-175374201	6.8668e-05	0.307231
	ENSMUST00000050175	Unknown	chr2:022609671-022609718	7.0309e-05	0.0172206
splicing factor, arginine/serine-rich 7, 35kDa	Sfrs7	INSIDE	chr17:80112746-80112805	7.18848e-05	0.0414458
activin A receptor type II-like 1	Acvrl1	PROMOTER	chr15:100951189-100951237	7.29065e-05	0.0210933
RIKEN cDNA 5830403L16 gene	NM_178243	INSIDE	chr1:155614128-155614187	7.46585e-05	0.107609
FGFR1 oncogene partner 2	Fgfr1op2	INSIDE	chr6:146538271-146538330	7.51414e-05	0.0819731
zinc finger protein, multitype 2	Zfpm2	PROMOTER	chr15:040487210-040487466	7.54068e-05	0.0115353
casein alpha s1	Csn1s1	PROMOTER	chr5:088742847-088743060	7.80246e-05	0.0749111
cell adhesion molecule 3	Cadm3	INSIDE	chr1:175170974-175171033	7.96786e-05	0.0360222
vesicle transport through interaction with t-SNAREs homolog 1B (yeast)	Vti1b	INSIDE	chr12:080092881-080093106	8.14253e-05	0.0461452
mannosidase, endo-alpha	Manea	INSIDE	chr4:026441246-026441305	8.77738e-05	0.151705
G protein-coupled receptor 26	Gpr26	INSIDE	chr7:131805414-131805458	9.47583e-05	0.00279476
tumor necrosis factor (ligand) superfamily, member 18	Tnfsf18	PROMOTER	chr1:163326878-163326937	9.57062e-05	0.0942531
chromosome 15 open reading frame 27	NM_172923	INSIDE	chr18:053301819-053301863	9.59386e-05	0.118886
leucine rich repeat containing 18	Lrrc18	PROMOTER	chr14:031822777-031822836	9.9851e-05	0.0396254
SNAP-associated protein	Snapap	INSIDE	chr3:90574195-90574249	0.000100458	0.00649367
zinc finger protein 688	Zfp688	INSIDE	chr7:127217691-127217750	0.000103727	0.0528779
odontogenic, ameloblast asssociated	Odam	PROMOTER	chr5:088962991-088963050	0.000103899	0.138076
C-type lectin domain family 9, member A	Clec9a	PROMOTER	Chr6:129371095-129371154	0.000105946	0.114898
pleckstrin and Sec7 domain containing 3	Psd3	INSIDE	chr8:070839198-070839434	0.000106147	0.0784371
N-acetylated alpha-linked acidic dipeptidase 2	Naalad2	INSIDE	chr9:018138665-018138724	0.000107325	0.0900824
G patch domain containing 2	Gpatch2	INSIDE	chr1:188919415-188919474	0.000109042	0.0489971
leucine-rich repeat and death domain-containing protein	NM_172879	PROMOTER	chr5:003847407-003847466	0.000113307	0.0244729
eomesodermin homolog (Xenopus laevis)	Eomes = Tbr2	PROMOTER	chr9:118321963-118322017	0.00011546	0.0253645
tripeptidyl peptidase II	Tpp2	PROMOTER	chr1:43876689-43876748	0.000115659	0.00504372
amiloride-sensitive cation channel 5, intestinal	Accn5	PROMOTER	chr3:82077654-82077713	0.000116943	0.0669451
MYC binding protein 2	NM_207215 = Mycbp2	INSIDE	chr18:053301819-053301863	0.000124255	0.00805587
Midline-2	ENSMUST00000000271 = Mid2	Unknown	chrX:136012085-136012129	0.000128405	0.00122217
RNA binding motif protein 42	NM_133693 = Rbm42	INSIDE	chr7:030358852-030358896	0.00012878	0.00580752
bromo adjacent homology domain containing 1	Bahd1	INSIDE	chr2:118593101-118593145	0.000128789	0.000268061
membrane bound O-acyltransferase domain containing 1	Mboat1	PROMOTER	chr13:30138443-30138491	0.000135436	0.0842979
coiled-coil-helix-coiled-coil-helix domain containing 6	Chchd6	INSIDE	chr6:089563694-089563753	0.000137575	0.0776631
glycosyltransferase 25 domain containing 2	Glt25d2	INSIDE	chr1:154162228-154162272	0.000152872	0.0107369
exosome component 4	Exosc4	PROMOTER	chr15:076152390-076152434	0.000176502	0.00153761
double C2-like domains, beta	Doc2b	INSIDE	chr11:075614961-075615020	0.000184317	0.0606344
nuclear factor I/B	Nfib		chr4:081974559-081974618	0.000191707	0.0253426
	NM_001001181		chr18:075130486-075130545	0.000224657	0.0168734
predicted gene, Gm16515	Gtlf3b			0.000266865	0.0265205
phosphoinositide-3-kinase, regulatory subunit 3 (gamma)	Pik3r3	PROMOTER	chr4:115714336-115714383	0.00126177	0.0368308
seryl-tRNA synthetase	Sars		chr7:28450635-28450691	0.0015211	0.00948052
SWI/SNF related, matrix associated, actin dependent regulator of chromatin, subfamily d, member 2	Smarcd2			0.00155778	0.0307883

## Sheet: only emb brain
Gene name	Gene symbol	position	location	P-Value N2a	P-Value brain
EPH receptor B1	Ephb1	INSIDE	chr9:102210531-102210575	0.0260895	1.2e-18
poly (ADP-ribose) polymerase family, member 12	Parp12	INSIDE	chr6:039047633-039047677	4.71143e-07	1.12158e-11
SPT2, Suppressor of Ty, domain containing 1 (S. cerevisiae)	Spty2d1	PROMOTER	chr7:046877515-046877574	0.00169094	1.64146e-11
predicted gene 4861	NM_177665 = Gm4861	INSIDE	chr3:137487520-137487579	5.89555e-07	4.29567e-11
proline rich synapse associated protein interacting protein 1 (Prosapip1)	Prosapip1	INSIDE	chr2:130327755-130327799	0.000223071	3.93093e-10
DMRT-like family A2	Dmrta2	INSIDE	chr4:109478246-109478290	0.00137469	4.33064e-10
transmembrane protein 200A	C030003 = Tmem200a	INSIDE	chr10:025767730-025767774	0.00254467	6.27297e-10
RAD23 homolog B (S. cerevisiae)	Rad23b	INSIDE	chr4:055371468-055371512	0.000694675	7.29375e-10
eukaryotic translation initiation factor 4A2	Eif4a2	INSIDE	chr16:023023605-023023649	0.0229781	6.09513e-09
heat shock 70kDa protein 5 (glucose-regulated protein, 78kDa)	Hspa5	PROMOTER	chr2:034593995-034594039	5.98498e-07	6.41244e-09
protein regulator of cytokinesis 1	Prc1	PROMOTER	chr7:080167836-080167880	2.44502e-06	7.71687e-09
human immunodeficiency virus type I enhancer binding protein 1	Hivep1	INSIDE	chr13:042063728-042063772	2.87317e-06	1.29244e-08
SET domain containing 6	Setd6	PROMOTER	chr8:098604988-098605032	0.0841952	1.33696e-08
synaptic vesicle glycoprotein 2A	Sv2a	INSIDE	chr3:096267565-096267609	0.0648899	1.62622e-08
transforming growth factor, beta 3	Tgfb3 / 1700019E19Rik	DIVERGENT_PROMOTER	chr12:086968614-086968658	2.30153e-06	2.07744e-08
Meis homeobox 2	Mrg1 = Meis2	INSIDE	chr2:115754802-115754846	0.0298246	3.2733e-08
WD repeat containing, antisense to TP53	Wdr79 = Wrap53	INSIDE	chr11:069381522-069381572	2.05038e-06	3.40672e-08
fibrinogen C domain containing 1	Fibcd1	PROMOTER	chr2:031668179-031668223	1.75443e-05	5.99039e-08
bromodomain containing 1	Brd1	PROMOTER	chr15:088562226-088562277	8.17681e-06	9.6637e-08
family with sequence similarity 107, member B	NM_025626 = Fam107b	INSIDE	chr2:003631176-003631220	8.92376e-06	2.12177e-07
leucine rich repeat containing 26	Lrrc26	INSIDE	chr2:025112689-025112733	0.00256386	2.745e-07
chromosome 1 open reading frame 183	NM_175398	PROMOTER	chr3:105832631-105832675	6.40659e-05	3.08866e-07
A930008G19Rik	A930008 = Fam53b	PROMOTER	chr7:132651633-132651677	1.84389e-05	5.72066e-07
family with sequence similarity 160, member A1	NM_172682 = Fam160a1	PROMOTER	chr3:085810104-085810163	6.88874e-07	9.48557e-07
RNA pseudouridylate synthase domain containing 4	Rpusd4	INSIDE	chr9:035018640-035018695	2.02591e-06	9.90324e-07
LIM homeobox 5	Lhx5	PROMOTER	chr5:120688658-120688702	1.06741e-05	1.99426e-06
carbonic anhydrase 11	Car11	PROMOTER	chr7:045567620-045567664	0.0181487	2.32364e-06
phosphatidylinositol transfer protein, beta	Pitpnb	PROMOTER	chr5:111570919-111570963	0.17648	2.34703e-06
aminolevulinate dehydratase	Alad	PROMOTER	chr4:062006693-062006752	9.62912e-07	2.42493e-06
MAM domain containing 2	Mamdc2	INSIDE	chr19:23513380-23513439	0.000187886	2.84302e-06
tetraspanin 4	Tspan4	PROMOTER	chr7:141326276-141326546	0.0191505	2.85561e-06
thioredoxin 1	Txn1	INSIDE	chr4:058050167-058050211	1.17469e-05	3.03632e-06
AE binding protein 1	Aebp1	PROMOTER	chr11:005758615-005758659	7.19118e-07	3.2051e-06
growth hormone releasing hormone	Ghrh	INSIDE	chr2:157036035-157036079	0.000125847	3.43395e-06
growth differentiation factor 1	Gdf1 = Vg-1	PROMOTER	chr8:073246271-073246315	9.10656e-05	8.39161e-06
sigma non-opioid intracellular receptor 1	Oprs1 = Sigmar1	INSIDE	chr4:041927325-041927373	9.99487e-07	9.91966e-06
Fas (TNFRSF6) binding factor 1	Fbf1	INSIDE	chr11:115958794-115958838	5.52273e-05	1.14564e-05
keratin 78	Krt78	PROMOTER	chr15:101782840-101782891	3.70161e-05	1.1583e-05
minoadipate-semialdehyde dehydrogenase-phosphopantetheinyl transferase	Aasdhppt	PROMOTER	chr9:004309686-004309730	0.00679607	1.49066e-05
solute carrier family 46, member 2	Slc46a2	PROMOTER	chr4:060014090-060014137	6.79517e-07	1.75594e-05
potassium voltage-gated channel, shaker-related subfamily, beta member 3	Kcnab3	INSIDE	chr11:069142747-069142791	1.04906e-07	2.5333e-05
DDB1 and CUL4 associated factor 13	Wdsof1 = Dcaf13	INSIDE	chr15:038947223-038947278	0.00102255	2.98801e-05
ATPase, H+ transporting, lysosomal 9kDa, V0 subunit e1	Atp6v0e	PROMOTER	chr17:026402817-026402865	7.59436e-05	3.24202e-05
coiled-coil domain containing 60	Ccdc60	PROMOTER	chr5:116549982-116550026	0.000218891	3.3546e-05
ARP3 actin-related protein 3 homolog (yeast)	Actr3	PROMOTER	chr1:127266499-127266547	1.48486e-06	3.72441e-05
MAP3K12 binding inhibitory protein 1	Mbip	INSIDE	chr12:057263781-057263825	0.000144595	3.97749e-05
RAB43, member RAS oncogene family	Rab43	PROMOTER	chr6:087781399-087781454	0.000365335	4.47012e-05
forkhead box F1a	Foxf1a	INSIDE	chr8:123971136-123971180	0.000105765	5.91186e-05
importin 4	Ipo4	INSIDE	chr14:054589625-054589669	0.000250886	6.09966e-05
coiled-coil domain containing 21	Ccdc21	INSIDE	chr4:133403304-133403348	0.000272282	7.93616e-05
G-protein signaling modulator 1 (AGS3-like, C. elegans)	Gpsm1	INSIDE	chr2:026137783-026137827	4.79334e-05	8.61061e-05
WAP four-disulfide core domain 1	Wfdc1	PROMOTER	chr8:122550415-122550466	0.0191505	9.28337e-05
UDP-Gal:betaGlcNAc beta 1,4- galactosyltransferase, polypeptide 1	B4galt1	PROMOTER	chr4:041046858-041046907	3.26271e-06	9.84045e-05
FEV (ETS oncogene family)	Fev	PROMOTER	chr1:074819884-074819931	0.000159036	0.0001265
zinc finger protein 408	Zfp408	INSIDE	chr2:091449189-091449240	0.00309734	0.000132337
A930005I04Rik	A930005 = Gm144	PROMOTER	chr5:035234492-035234536	0.000956777	0.000203792
sema domain, transmembrane domain (TM), and cytoplasmic domain, (semaphorin) 6A	Sema6a	INSIDE	chr18:047494133-047494177	0.000285415	0.000208471
nuclear receptor subfamily 4, group A, member 1	Nr4a1	INSIDE	chr15:101096830-101096878	1.00521e-06	0.000240944
SET domain containing 5	Setd5	PROMOTER	chr6:113043381-113043425	0.000590437	0.00024786
chromosome 6 open reading frame 1	NM_001002895	INSIDE	chr17:027293042-027293086	0.000211561	0.00032274
gene model 711, (NCBI)	Gm711	INSIDE	chr2:026758160-026758209	1.19549e-06	0.000345745
mevalonate (diphospho) decarboxylase	Mvd	PROMOTER	chr8:125329591-125329638	0.00150337	0.000350932
mucin 4, cell surface associated	Muc4	PROMOTER	chr16:032655576-032655635	0.0570047	0.000378949
adenosine monophosphate deaminase 2 / guanine nucleotide binding protein, alpha transducing 2	Ampd2 / Gnat2	DIVERGENT_PROMOTER	chr3:108217019-108217065	0.000906756	0.000397177
kallikrein 1-related peptidase b11	Klk1b11	PROMOTER	chr7:043860709-043860757	0.00029738	0.000465869
heterogeneous nuclear ribonucleoprotein F	Hnrpf	INSIDE	chr6:117872867-117872911	0.00012296	0.000500886
family with sequence similarity 171, member A2	NM_199200	INSIDE	chr11:102263513-102263557	5.5297e-05	0.000518781
sialic acid binding Ig-like lectin 5	Siglec5	PROMOTER	chr7:043214331-043214376	0.000590437	0.000528343
transmembrane protein 65 = anoctamin 4	Tmem65	PROMOTER	chr15:058653635-058653679	0.00180697	0.000534105
coactosin-like 1 (Dictyostelium)	Cotl1	INSIDE	chr8:122725526-122725583	0.0975385	0.000546276
paired-like homeobox 2a	Phox2a	PROMOTER	chr7:101691383-101691431	0.000655392	0.00057925
FRY-like	Fryl	PROMOTER	chr5:073447790-073447834	0.00329215	0.000606437
orthodenticle homeobox 1	Otx1	INSIDE	chr11:21898671-21898724	0.0202587	0.000664947
	ENSMUST00000008011	Unknown	chr6:117523879-117523924	0.00218877	0.000716395
glutathione synthetase	Gss	PROMOTER	chr2:155289574-155289621	0.000112666	0.000747196
glutamate decarboxylase 2 (pancreatic islets and brain, 65kDa)	Gad2 = Gad65	PROMOTER	chr2:022473323-022473376	0.00111664	0.00075174
superoxide dismutase 1, soluble	Sod1	INSIDE	chr16:090110015-090110059	0.00604486	0.000784971
cytochrome c oxidase, subunit VIIIb	Cox8b	PROMOTER	chr7:140753022-140753073	6.34938e-07	0.000854481
cholecystokinin B receptor	Cckbr	INSIDE	chr7:105300193-105300247	0.127916	0.000910151
