# Supplementary material for: High-Throughput Analysis of Promoter Occupancy Reveals New Targets for Arx, a Gene Mutated in Mental Retardation and Interneuronopathies
Source: PLoS One. 2011 Sep 22;6(9):e25181. doi: 10.1371/journal.pone.0025181 (PMC3178625; doi:10.1371/journal.pone.0025181)
Supplement: Table S2 — Functional gene ontology categories enriched in ChIP-positive genes from N2a cells. The number and percentage of genes in each GO category are presented. The indicated P-value corresponds to modified Fisher Exact P-Value for gene-enrichment analysis (EASE score). (XLS) [file pone.0025181.s003.xls]

## Sheet: Feuil1
GO Term	Gene Ontology category	Number	%	P-Value	Genes
GO:0003677	DNA binding	104	12.71393643031785	7.847845517050917E-4	CDX1, HMGN3, ZIC2, BATF, OLIG3, CGGBP1, GATA3, PHTF2, CREB3L1, POLK, RCOR1, NEIL1, EOMES, ZHX2, ARID1A, TOX4, PPARGC1A, FOXN4, PRDM8, ZFP516, PIAS1, NFE2L3, UNCX, ZFAND6, ZFP358, HMGB3, ONECUT1, SOX4, CXXC4, MYT1, SOX8, MEIS1, OTP, TRP53BP1, PEG10, TCERG1, DRAP1, CENPC1, OVOL1, HIST1H4H, KLF9, KLF13, KLF10, FOXA1, ZBTB41, NR4A2, SMAD4, PPFIBP2, ESX1, SMAD1, SALL3, HDAC4, ZFHX4, EBF3, TRPS1, ETS2,…
GO:0051789	response to protein stimulus	12	1.466992665036675	0.0012825668839594245	EGR1, MSX2, P2RX7, ID2, KLF10, HSPA4L, NR4A2, CREB3L1, VARS, EIF2AK3, TTC3, UBXN4
GO:0030528	transcription regulator activity	74	9.04645476772616	0.0015804056071407537	CDX1, EVX2, PPARG, HR, CBX3, PDLIM1, PAX1, BATF, OLIG3, HSF2, GATA3, ZFP238, POU4F3, POU4F2, CREB3L1, PDE8B, FOXB2, SPIC, EGR1, DMRT3, ZHX2, EOMES, TLE1, ACTN2, FOSB, PPARGC1A, GTF2B, FOXN4, MYT1L, NRL, ZFPM2, PIAS1, NFE2L3, ZFP369, UNCX, ZFP358, ONECUT1, SOX4, NEO1, MYT1, POU1F1, SOX8, MEIS1, OTP, MSX2, MSX3, TSC22D3, TCERG1, DRAP1, OVOL1, LBXCOR1, MLXIP, MYCBP, TLX2, KLF9, KLF13, FOXA1, MYF5, S…
GO:0009967	positive regulation of signal transduction	17	2.078239608801956	0.0032513304132350956	FGFBP3, FGFR2, ADORA3, KL, SMAD4, SOX4, SHOC2, EDA2R, L1CAM, FGF20, P2RX7, EPGN, ZRANB1, NENF, EDA, EIF2AK3, PRL
GO:0010647	positive regulation of cell communication	18	2.2004889975550124	0.0034868621050961972	FGFBP3, FGFR2, ADORA3, KL, SMAD4, SOX4, SHOC2, EDA2R, L1CAM, FGF20, P2RX7, EPGN, ZRANB1, NENF, LGI1, EDA, EIF2AK3, PRL
GO:0003714	transcription corepressor activity	10	1.2224938875305624	0.0035294264774496605	HDAC4, DRAP1, HR, ZRANB1, LBXCOR1, ZFPM2, TLE1, PIAS1, POU1F1, TOB1
GO:0030594	neurotransmitter receptor activity	11	1.3447432762836184	0.004000050557938438	GABRE, CHRM4, GABRB3, TACR2, HTR7, GLRA3, MC2R, BRS3, NPY6R, NTSR2, CHRNG
GO:0030278	regulation of ossification	8	0.9779951100244498	0.0075032176582994995	CALCR, HDAC4, P2RX7, PTGER4, GNAS, SMAD1, AXIN2, TOB1
GO:0008528	peptide receptor activity, G-protein coupled	12	1.466992665036675	0.007527149420452073	CCRL2, EDNRA, HCRTR1, AVPR2, CXCR5, TACR2, CCR10, MC2R, BRS3, CXCR2, NPY6R, NTSR2
GO:0007167	enzyme linked receptor protein signaling pathway	22	2.689486552567237	0.007804339782757565	FGFR2, CCL2, ACVRL1, EFNB3, KL, TIPARP, SMAD4, IGF1, SMAD1, ALK, FGF20, PTEN, IRS1, EPHA3, MSX2, MUSK, DOK2, PALM2, PDGFRB, EIF2AK3, TOB1, FGF4
GO:0008285	negative regulation of cell proliferation	19	2.3227383863080684	0.008527279978758674	NOX4, CAV1, STK11, PPARG, SF1, SMAD4, SMAD1, PMAIP1, PTEN, CDH5, MSX2, HDAC4, CDKN1A, CDKN2C, GATA3, CD274, PTCH1, AXIN2, NFIB
GO:0001568	blood vessel development	20	2.444987775061125	0.009841140655458235	FGFR2, CAV1, HTATIP2, ACVRL1, PGF, TIPARP, CDH2, ESX1, PTEN, MEIS1, CDH5, QK, EDNRA, ATG5, EPGN, ITGAV, SEMA3C, ZFPM2, PLXND1, PPAP2B
GO:0008134	transcription factor binding	22	2.689486552567237	0.012517829603781188	MDFI, LMO4, FOXA1, HR, ACTN2, PDLIM1, TLE1, VARS, POU1F1, PPARGC1A, HDAC4, TRP53BP1, DIP2B, DRAP1, SNF8, LBXCOR1, ZRANB1, RAD54L2, MYCBP, ZFPM2, PIAS1, TOB1
GO:0015294	solute:cation symporter activity	9	1.1002444987775062	0.012659061409526634	SLC2A13, SLC2A9, SLC2A3, SLC6A2, SLC12A5, SLC10A7, SLC10A5, SLC4A4, SLC1A1
GO:0043565	sequence-specific DNA binding	36	4.400977995110025	0.014796614368633908	CDX1, ONECUT1, EVX2, PPARG, POT1A, POU1F1, MEIS1, OTP, BATF, MSX2, MSX3, TRP53BP1, HSF2, DRAP1, GATA3, POU4F3, CREB3L1, POU4F2, FOXB2, SPIC, TLX2, FOXA1, MYF5, ZHX2, NR4A2, FOSB, ESX1, FOXN4, ATRX, ZFHX4, NRL, TRPS1, ETS2, MAFA, NFE2L3, UNCX
GO:0010627	regulation of protein kinase cascade	14	1.7114914425427872	0.017078363613281668	MDFI, FGFR2, CAV1, ADORA3, KL, STK11, EDA2R, FGF20, PTEN, GRM1, P2RX7, EDA, NENF, PRL
GO:0042127	regulation of cell proliferation	35	4.278728606356968	0.0177246503569847	FGFR2, CAV1, CCL2, STK11, PPARG, PMAIP1, POU1F1, PTEN, CDH5, CXCL10, OTP, MSX2, ARHGAP5, CDKN2C, GATA3, FBXW4, AXIN2, PRL, FGF4, NOX4, KLF10, SMAD4, SF1, IGF1, SMAD1, GUCY2C, FGF20, IRS1, HDAC4, POLD4, CDKN1A, EPGN, CD274, PTCH1, NFIB
GO:0043085	positive regulation of catalytic activity	20	2.444987775061125	0.01884411881536372	CALCR, MDFI, CAV1, PTGER4, NR4A2, GNG13, GRM1, IRS1, NTSR2, SPAG9, P2RX7, APOA1, UACA, P2RX1, EPGN, HTR7, DGKZ, ADM2, GNAS, EIF2AK3
GO:0007169	transmembrane receptor protein tyrosine kinase signaling pathway	16	1.9559902200488997	0.01974071325590195	FGFR2, CCL2, EFNB3, KL, TIPARP, IGF1, ALK, FGF20, PTEN, IRS1, EPHA3, MUSK, DOK2, PDGFRB, EIF2AK3, FGF4
GO:0042277	peptide binding	14	1.7114914425427872	0.02027395754526814	AVPR2, TACR2, BRS3, CXCR2, NPY6R, NTSR2, H2-Q8, CCRL2, EDNRA, HCRTR1, ACE, CXCR5, MC2R, CCR10
GO:0006952	defense response	30	3.6674816625916873	0.02032916546500988	TNFAIP8L2, DEFB29, CCL2, ADORA3, FGR, PPARG, CRCP, CXCL11, VARS, CXCL10, IFNA1, SAA2, SAA1, DEFB50, CFH, VNN1, IFNA9, DEFB2, MX2, IL18RAP, HC, EPHX2, SMAD1, POLR3E, H2-Q8, C8B, P2RX7, P2RX1, IFNB1, PLA2G7
GO:0004112	cyclic-nucleotide phosphodiesterase activity	5	0.6112469437652812	0.020693858582623348	PDE6B, PDE1A, PDE10A, PDE3A, PDE8B
GO:0010817	regulation of hormone levels	12	1.466992665036675	0.02296707776040565	ALDH8A1, AFP, CYB5R4, RDH11, ACE, ADORA3, APOA1, CYP1B1, FOXA1, CYP26B1, EIF2AK3, IRS1
GO:0003712	transcription cofactor activity	15	1.8337408312958436	0.02301296792342756	HR, ACTN2, PDLIM1, TLE1, POU1F1, PPARGC1A, HDAC4, DRAP1, LBXCOR1, ZRANB1, MYCBP, ZFPM2, RAD54L2, PIAS1, TOB1
GO:0030111	regulation of Wnt receptor signaling pathway	6	0.7334963325183375	0.025484041028916195	MDFI, STK11, ZRANB1, SOX4, AXIN2, PPAP2B
GO:0051169	nuclear transport	10	1.2224938875305624	0.02590799914597179	CCHCR1, CRY2, HTATIP2, MLXIP, NXF1, TNPO2, POU1F1, XPO7, PRL, TOB1
GO:0007155	cell adhesion	35	4.278728606356968	0.02900573336257964	CADM3, POSTN, PCDHGC4, L1CAM, NEO1, CDH2, CD2AP, PCDHB10, CDH5, PCDHAC2, ITGAV, TGFBI, COL6A2, VNN1, FERT2, IZUMO1, FGF4, THBS4, PCDHB5, EGFL6, LPP, MYF5, EFS, NRXN1, NID2, RPL29, CTNNA2, CD84, FREM2, ITGB1BP1, PKP4, CNTN1, LAMC2, EDA, UNCX
GO:0022610	biological adhesion	35	4.278728606356968	0.03026028680971054	CADM3, POSTN, PCDHGC4, L1CAM, NEO1, CDH2, CD2AP, PCDHB10, CDH5, PCDHAC2, ITGAV, TGFBI, COL6A2, VNN1, FERT2, IZUMO1, FGF4, THBS4, PCDHB5, EGFL6, LPP, MYF5, EFS, NRXN1, NID2, RPL29, CTNNA2, CD84, FREM2, ITGB1BP1, PKP4, CNTN1, LAMC2, EDA, UNCX
GO:0010740	positive regulation of protein kinase cascade	9	1.1002444987775062	0.036445151158314135	FGFR2, P2RX7, ADORA3, KL, EDA2R, FGF20, NENF, EDA, PRL
GO:0019904	protein domain specific binding	15	1.8337408312958436	0.037061529692591355	KHDRBS2, USP8, EFS, GRIA3, UBE2I, SFRS1, CD2AP, IRS1, PTEN, QK, ESPN, CTR9, SFRS5, PLSCR2, KIRREL3
GO:0015276	ligand-gated ion channel activity	10	1.2224938875305624	0.03824501902331574	GABRE, P2RX7, GABRB3, GRIA1, CLCA6, GLRA3, GRIA3, ACCN5, KCNJ14, CHRNG
GO:0048598	embryonic morphogenesis	24	2.93398533007335	0.039287292781634814	FGFR2, MDFI, ZFP358, SHROOM3, LNP, LMO4, MYF5, TH, SMAD4, EOMES, SMAD1, ESX1, ZIC2, MSX2, ZIC5, FBXW4, CYP26B1, POU4F3, PTCH1, GNAS, PPAP2B, TLX2, ODZ4, FGF4
GO:0001503	ossification	10	1.2224938875305624	0.04009546921869187	FGFR2, HDAC4, KLF10, MYF5, DMP1, IGF1, GNAS, SMAD1, AXIN2, EIF2AK3
GO:0006357	regulation of transcription from RNA polymerase II promoter	37	4.52322738386308	0.04101423479291014	CDX1, HTATIP2, ONECUT1, PPARG, SOX4, POU1F1, MEIS1, SOX8, PAX1, MSX3, DRAP1, GATA3, SNF8, OVOL1, POU4F3, ZFP238, POU4F2, TLX2, MDFI, EGR1, KLF13, SLA2, FOXA1, MYF5, ZHX2, NR4A2, SMAD4, IGF1, TLE1, SMAD1, PPARGC1A, HDAC4, ID2, NRL, ZFPM2, MAFA, NFIB
GO:0043408	regulation of MAPKKK cascade	9	1.1002444987775062	0.04803798891353923	MDFI, FGFR2, P2RX7, CAV1, KL, EDA2R, FGF20, NENF, GRM1
