# Supplementary material for: High-Throughput Analysis of Promoter Occupancy Reveals New Targets for Arx, a Gene Mutated in Mental Retardation and Interneuronopathies
Source: PLoS One. 2011 Sep 22;6(9):e25181. doi: 10.1371/journal.pone.0025181 (PMC3178625; doi:10.1371/journal.pone.0025181)
Supplement: Table S3 — Functional gene ontology categories enriched in ChIP-positive genes from mouse embryonic brain. The number and percentage of genes in each GO category are presented. The indicated P-value corresponds to modified Fisher Exact P-Value for gene-enrichment analysis (EASE score). (XLS) [file pone.0025181.s004.xls]

## Sheet: Feuil1
Go Term	Gene Ontology category	Number	%	P-Value	Genes
GO:0048598	embryonic morphogenesis	18	5.454545454545454	1.8101349045922472E-4	MDFI, ZFP358, SHROOM3, OTX1, MYF5, TGFB3, SMAD4, SMAD1, SOD1, ZIC2, FOXF1A, ZIC5, CYP26B1, GNAS, PPAP2B, TLX2, ODZ4, FGF4
GO:0003677	DNA binding	53	16.060606060606062	2.3227332619762386E-4	AEBP1, CDX1, HR, DMRTA2, ZIC2, FEV, GFI1B, OLIG3, PHOX2A, DMRT3, RCOR1, OTX1, ZHX2, ARID1A, FOSB, TOX4, ZFP39, MCM4, ZFP358, RAD23B, ZFP64, HMGB3, POLR2J, SOX4, HIST2H3C1, CXXC5, SOX8, ZFP36L2, MEIS2, TCERG1, OVOL1, LHX5, HBP1, TLX2, HIST1H4H, KLF9, FOXA1, MYF5, SMAD4, ZBTB41, NR4A1, SMAD1, TRIM21, ATRX, HDAC4, FOXF1A, EBF3, TRPS1, ZIC5, CHTF18, RAD54L2, HIVEP1, PRKRIR
GO:0045667	regulation of osteoblast differentiation	5	1.5151515151515151	9.818678224952156E-4	HDAC4, GNAS, SMAD1, AXIN2, TOB1
GO:0030528	transcription regulator activity	37	11.212121212121213	0.001690872656844806	ZFP358, CDX1, AEBP1, HR, SOX4, CBX3, DMRTA2, SOX8, FEV, MEIS2, TCERG1, OLIG3, OVOL1, LHX5, PDE8B, TLX2, PHOX2A, KLF9, DMRT3, OTX1, FOXA1, MYF5, ZHX2, SMAD4, NR4A1, TLE1, FOSB, SMAD1, ATRX, HDAC4, FOXF1A, ID2, EBF3, TRPS1, RAD54L2, HIVEP1, TOB1
GO:0008285	negative regulation of cell proliferation	12	3.6363636363636362	0.0018642750286572722	B4GALT1, HDAC4, CDKN1A, STK11, CD274, SMAD4, TGFB3, SF1, PMAIP1, SMAD1, AXIN2, CDH5
GO:0030278	regulation of ossification	6	1.8181818181818181	0.002205275112533883	HDAC4, PTGER4, GNAS, SMAD1, AXIN2, TOB1
GO:0030111	regulation of Wnt receptor signaling pathway	5	1.5151515151515151	0.004529696065156193	MDFI, STK11, SOX4, AXIN2, PPAP2B
GO:0051169	nuclear transport	7	2.1212121212121215	0.007187262374734995	CCHCR1, CRY2, IPO4, TGFB3, NXF1, XPO7, TOB1
GO:0031399	regulation of protein modification process	9	2.727272727272727	0.008161434137494051	MDFI, HDAC4, APOA1, ATG5, SMAD4, TGFB3, PDGFRB, RAPGEF3, ZER1
GO:0006357	regulation of transcription from RNA polymerase II promoter	20	6.0606060606060606	0.01111177119368618	MDFI, CDX1, OTX1, FOXA1, MYF5, ZHX2, TGFB3, SMAD4, SOX4, NR4A1, TXN1, TLE1, SMAD1, SOX8, HDAC4, MEIS2, ID2, OVOL1, HIVEP1, TLX2
GO:0045596	negative regulation of cell differentiation	9	2.727272727272727	0.014180358479166624	HDAC4, ZFP358, HMGB3, AXIN2, TLX2, ASPM, FGF4, TCL1, TOB1
GO:0015698	inorganic anion transport	6	1.8181818181818181	0.014694365926085947	TST, GABRE, CLCA6, SLC12A5, SLC26A1, MPST
GO:0033157	regulation of intracellular protein transport	4	1.2121212121212122	0.014865890649769082	SMAD4, TGFB3, TXN1, EDA
GO:0043009	chordate embryonic development	15	4.545454545454546	0.015414464453001098	MDFI, ZFP358, SHROOM3, MYF5, PITPNB, TGFB3, SFRS1, SOX8, ZIC2, FOXF1A, ENDOG, ZIC5, PDGFRB, GNAS, AXIN2
GO:0006606	protein import into nucleus	5	1.5151515151515151	0.01609964857548894	CRY2, IPO4, TGFB3, XPO7, TOB1
GO:0009792	embryonic development ending in birth or egg hatching	15	4.545454545454546	0.016603249682936576	MDFI, ZFP358, SHROOM3, MYF5, PITPNB, TGFB3, SFRS1, SOX8, ZIC2, FOXF1A, ENDOG, ZIC5, PDGFRB, GNAS, AXIN2
GO:0046822	regulation of nucleocytoplasmic transport	4	1.2121212121212122	0.02249868477701545	SMAD4, TGFB3, TXN1, EDA
GO:0003700	transcription factor activity	23	6.969696969696971	0.023141525368016932	PHOX2A, ZFP358, CDX1, DMRT3, OTX1, FOXA1, MYF5, ZHX2, SMAD4, NR4A1, DMRTA2, FOSB, SMAD1, SOX8, FEV, ATRX, FOXF1A, MEIS2, TCERG1, TRPS1, OVOL1, LHX5, TLX2
GO:0048729	tissue morphogenesis	10	3.0303030303030303	0.023344837234363168	FOXF1A, SHROOM3, FREM2, FOXA1, ZIC5, SMAD4, SEMA3C, SMAD1, TLX2, ZIC2
GO:0003015	heart process	3	0.9090909090909091	0.023824520878323763	ATG5, SFRS1, SOD1
GO:0010906	regulation of glucose metabolic process	3	0.9090909090909091	0.023824520878323763	GAPDHS, HDAC4, GNMT
GO:0042127	regulation of cell proliferation	17	5.151515151515151	0.025676449256491072	B4GALT1, CCKBR, STK11, SF1, TGFB3, SMAD4, SMAD1, PMAIP1, GUCY2C, CDH5, HDAC4, CDKN1A, GHRH, CD274, LHX5, AXIN2, FGF4
GO:0035239	tube morphogenesis	8	2.4242424242424243	0.02970771944319004	B4GALT1, FOXF1A, SHROOM3, FOXA1, ZIC5, SMAD4, EDA, ZIC2
GO:0042325	regulation of phosphorylation	11	3.3333333333333335	0.030328825356389075	MDFI, CDKN1A, APOA1, SMAD4, TGFB3, DGKZ, MLLT1, PDGFRB, RAPGEF3, SOD1, GRM1
GO:0045449	regulation of transcription	51	15.454545454545453	0.03041681935960611	AEBP1, CDX1, TGFB3, HR, DMRTA2, CBX3, FEV, PCGF3, GFI1B, CRY2, OLIG3, PDE8B, DMRTC1A, PHOX2A, DMRT3, RCOR1, OTX1, SF1, ZHX2, TLE1, FOSB, ZFP39, MCM4, GHRH, ZFP64, SOX4, TXN1, SOX8, MEIS2, TCERG1, OVOL1, LHX5, MLLT1, HBP1, TLX2, MDFI, KLF9, FOXA1, MYF5, SMAD4, ZBTB41, NR4A1, EDA2R, SMAD1, ATRX, HDAC4, FOXF1A, ID2, EBF3, TRPS1, HIVEP1
GO:0002009	morphogenesis of an epithelium	8	2.4242424242424243	0.030997760232284538	FOXF1A, SHROOM3, FREM2, FOXA1, ZIC5, SMAD4, SEMA3C, ZIC2
GO:0032386	regulation of intracellular transport	4	1.2121212121212122	0.03614250433261245	SMAD4, TGFB3, TXN1, EDA
GO:0019220	regulation of phosphate metabolic process	11	3.3333333333333335	0.03772199288648688	MDFI, CDKN1A, APOA1, SMAD4, TGFB3, DGKZ, MLLT1, PDGFRB, RAPGEF3, SOD1, GRM1
GO:0051252	regulation of RNA metabolic process	36	10.909090909090908	0.03850311379742671	CDX1, AEBP1, TGFB3, SOX4, CBX3, DMRTA2, TXN1, SOX8, FEV, ZFP36L2, MEIS2, OVOL1, LHX5, MLLT1, PDE8B, TLX2, PHOX2A, MDFI, DMRT3, OTX1, FOXA1, MYF5, ZHX2, SMAD4, NR4A1, TLE1, FOSB, SMAD1, ZFP39, ATRX, HDAC4, FOXF1A, ID2, EBF3, TRPS1, HIVEP1
GO:0007369	gastrulation	5	1.5151515151515151	0.03971545569925196	SMAD4, SMAD1, PPAP2B, TLX2, ODZ4
GO:0003714	transcription corepressor activity	5	1.5151515151515151	0.040610875227280976	HDAC4, AEBP1, HR, TLE1, TOB1
GO:0006811	ion transport	20	6.0606060606060606	0.0416967443345788	CNNM3, GABRE, KCNAB3, GABRB3, KCNAB1, CLCA6, SLC22A23, SLC12A5, GRIA3, SLC26A1, FXYD6, KCNJ14, SFXN5, TST, ATP6V0E, KCNT1, ANK1, GRIA1, MPST, ATP5J
GO:0015276	ligand-gated ion channel activity	6	1.8181818181818181	0.04238588598616116	GABRE, GABRB3, GRIA1, CLCA6, GRIA3, KCNJ14
GO:0045892	negative regulation of transcription, DNA-dependent	11	3.3333333333333335	0.04291874494059236	MDFI, HDAC4, ID2, TRPS1, FOXA1, OVOL1, ZHX2, CBX3, TLE1, TXN1, HIVEP1
GO:0051253	negative regulation of RNA metabolic process	11	3.3333333333333335	0.044844414908239774	MDFI, HDAC4, ID2, TRPS1, FOXA1, OVOL1, ZHX2, CBX3, TLE1, TXN1, HIVEP1
GO:0008270	zinc ion binding	49	14.84848484848485	0.045573297720802874	ALAD, AEBP1, LMO1, HR, DMRTA2, ZIC2, PCGF3, GFI1B, RBCK1, ZC3HAV1L, ZRSR2, DMRT3, CAR11, SF1, ZHX2, ZFP39, VAT1, NAPEPLD, PARP12, SIAH1B, N28178, ZFP358, ZFP64, CXXC5, ZFP36L2, ACE, OVOL1, PPP3CC, LHX5, ZC3H12D, BRD1, PTGR1, KLF9, ZBTB41, NR4A1, SOD1, ZFP408, TRIM21, PLEKHF1, ATRX, CBLC, CDKN1A, RASSF5, EBF3, TRPS1, ZIC5, DGKZ, HIVEP1, PRKRIR
GO:0007178	transmembrane receptor protein serine/threonine kinase signaling pathway	5	1.5151515151515151	0.04670700919105633	SMAD4, TGFB3, PALM2, SMAD1, TOB1
GO:0060429	epithelium development	10	3.0303030303030303	0.04731482508642106	B4GALT1, FOXF1A, SHROOM3, FREM2, FOXA1, ZIC5, SMAD4, SEMA3C, SPRR2F, ZIC2
GO:0006355	regulation of transcription, DNA-dependent	35	10.606060606060606	0.048238057886305176	CDX1, AEBP1, TGFB3, SOX4, CBX3, DMRTA2, TXN1, SOX8, FEV, MEIS2, OVOL1, LHX5, MLLT1, PDE8B, TLX2, MDFI, PHOX2A, DMRT3, OTX1, FOXA1, MYF5, ZHX2, SMAD4, NR4A1, TLE1, FOSB, SMAD1, ZFP39, ATRX, HDAC4, FOXF1A, ID2, EBF3, TRPS1, HIVEP1
GO:0000122	negative regulation of transcription from RNA polymerase II promoter	9	2.727272727272727	0.04850354018021284	MDFI, HDAC4, ID2, FOXA1, OVOL1, ZHX2, TLE1, TXN1, HIVEP1
GO:0000165	MAPKKK cascade	6	1.8181818181818181	0.04855634636976223	MDFI, DOK2, TGFB3, SMAD1, SOD1, GRM1
GO:0007167	enzyme linked receptor protein signaling pathway	10	3.0303030303030303	0.04977266399977015	DOK2, KL, SMAD4, TGFB3, PALM2, PDGFRB, SMAD1, EPHB1, FGF4, TOB1
