# Supplementary material for: High-Throughput Analysis of Promoter Occupancy Reveals New Targets for Arx, a Gene Mutated in Mental Retardation and Interneuronopathies
Source: PLoS One. 2011 Sep 22;6(9):e25181. doi: 10.1371/journal.pone.0025181 (PMC3178625; doi:10.1371/journal.pone.0025181)
Supplement: Table S4 — List of ChIP-positive genes showing changes of expression following Arx overexpression in N2a cells and/or in Arx knock-out mice. (XLS) [file pone.0025181.s005.xls]

## Sheet: Feuil1
Gene symbol	Arx-transfected N2a cells	Arx knock-out subpallium
Atrx		up-regulated (FC=1.7, pValue < 0.05)
Cnn2	down-regulated (cluster 2)	up-regulated (FC=2.4, pValue < 0.005)
Cyp1b1		up-regulated (FC=3.8 to 7.1, pValue < 0.001)
Fignl1		down-regulated (FC=1.4, pValue < 0.005)
Gabrb3		up-regulated (FC=1.3, pValue < 0.05)
Itm2c		up-regulated (FC=1.4, pValue < 0.005)
Lgi1	down-regulated (cluster 4)
Sfrs1	up-regulated (cluster 7)	down-regulated (FC=1.1, pValue < 0.05)
Tgfbi	up-regulated (cluster 5)	up-regulated (FC=1.8 to 3, pValue < 0.001)
Cxcr7		down-regulated (FC=1.6, pValue < 0.05 / Colasante, 2009)
Plec1		up-regulated (FC=1.6, pValue < 0.05)
Prph		down-regulated (FC=1.3, pValue < 0.05)
Cdh5		up-regulated (FC=3.8, pValue < 0.001)
Fcna		up-regulated (FC=1.9, pValue < 0.01)
Thbs4		up-regulated (FC=2, pValue < 0.005)
Tst / Mpst	Tst: up-regulated (cluster 5)
Zfp64	down-regulated (cluster 2)
Cnnm3	down-regulated (cluster 1)
Aldh1b1	up-regulated (cluster 7)
Col6a2		up-regulated (FC= 3.7 to 4.5, pValue < 0.001)
Gnmt	down-regulated (cluster 1)
Hist1h4h	down-regulated (cluster 1)
Hpn	up-regulated (cluster 5)
Rapgef5	down-regulated (cluster 4)
Slc16a4		up-regulated (FC=1.3, pValue < 0.05)
Tcp11l2		up-regulated (FC=1.2, pValue < 0.05)
Tle1	up-regulated (cluster 5)	up-regulated (FC=1.2, pValue < 0.01)
Atrnl1	down-regulated (Cluster 2)
Klf9		up-regulated (FC=1.3 to 2.1, pValue < 0.005)
Mcm4		down-regulated (FC=1.2, pValue < 0.01)
Ace	down-regulated (cluster 6)
Igsf21	up-regulated (cluster 5)
Cry2	down-regulated (cluster 6)
Gimap8		up-regulated (FC=1.3, pValue < 0.05)
Alkbh2 / Ung		Ung: down-regulated (FC=1.4, pValue < 0.05)
Ebf3		up-regulated (FC=1.45, pValue < 0.005 / Fulp, 2008 / Colasante, 2009)
Lmo1	down-regulated (cluster 3)	up-regulated (FC=1.6, pValue < 0.001 / Fulp, 2008 / Colasante, 2009)
Fut7	up-regulated (cluster 5)
N28178		up-regulated (FC=1.2, pValue < 0.05)
Ralb		up-regulated (FC=1.3, pValue < 0.005)
Snrpn	down-regulated (cluster 3)	up-regulated (FC=1.1 to 1.6, pValue < 0.005)
Eda		down-regulated (FC=1.2, pValue < 0.05)
Zfp36l2		up-regulated (FC=1.5, pValue < 0.01)
Abca5		up-regulated (FC=1.3, pValue < 0.01)
Cchcr1		down-regulated (FC=1.3, pValue < 0.05)
Gnas	down-regulated (clusters 4 and 6)
Rab15	up-regulated (cluster 5)
Rapgef3	up-regulated (cluster 5)	up-regulated (FC=1.5, pValue < 0.05)
Slc12a5		up-regulated (FC=1.8, pValue < 0.005)
Ttk		down-regulated (FC=1.3, pValue < 0.05)
Capns1	down-regulated (cluster 6)
Cd2ap		up-regulated (FC=1.2 to 1.3, pValue < 0.01)
Hs3st1		down-regulated (FC=1.3, pValue < 0.05)
Hspa4l		down-regulated (FC=1.5, pValue < 0.001)
Rab2b / Tox4		Rab2b: up-regulated (FC=1.2 to 1.3, pValue < 0.01)
Cdx1 / Pdgfrb		Pdgfrb: up-regulated (FC=2.6 to 3.7, pValue < 0.001)
Chtf18		down-regulated (FC=1.5, pValue < 0.005)
Fxyd6	up-regulated (cluster 5)
Gjb2		up-regulated (FC=7.7, pValue < 0.001)
Rab3ip	down-regulated (cluster 6)
Sox8 / Tmem112		Sox8: down-regulated (Fulp, 2008)
Zic5 / Zic2		Zic5: up-regulated (FC= 1.5, pValue < 0.01)
As3mt	up-regulated (cluster 5)
NM_178728 = NAPEPLD		down-regulated (FC=1.5, pValue < 0.005)
Trim21		up-regulated (Col-3284 FC=1.4)
Tuba1a		down-regulated (FC=1.3, pValue < 0.01)
Zrsr2	down-regulated (cluster 6)
Mdfi		down-regulated (FC=1.1, pValue < 0.05)
Smad1	down-regulated (cluster 4)	up-regulated (FC=1.2, pValue < 0.01)
TIMM8a1	down-regulated (cluster 3)
Tmeff2	down-regulated (cluster 4)
Ahi1	down-regulated (cluster 2)	up-regulated (FC = 1.2, pValue < 0.05)
Fgfr2		down-regulated (FC=1.2, pValue < 0.05)
Nid2		up-regulated (FC=5, pValue < 0.001)
Pdgfrl		up-regulated (FC=2.6, pValue < 0.05)
Ppfibp2		up-regulated (FC=1.3, pValue < 0.05)
Saa1 / Saa2	Saa1: up-regulated (cluster 5)
Lnp		up-regulated (FC=1.1, pValue < 0.05)
Ppap2a		up-regulated (FC=1.2 to 1.4, pValue < 0.05)
Ankrd47 = Kank3		up-regulated (FC=1.4, pValue < 0.005)
BC048191 = MEG3 = Gtl2	down-regulated (cluster 2)
Ccdc32 / Rpusd2		Rpusd2: down-regulated (FC=1.3, pValue < 0.05)
Creb3l1		up-regulated (FC=1.8, pValue < 0.05)
Cyb5r4		down-regulated (FC=1.1, pValue < 0.05)
Dmp1 = Dmtf1	down-regulated (cluster 4)
Dpyd		up-regulated (FC=1.7, pValue < 0.05)
Gpr23 = LPAR4		up-regulated (FC=1.5, pValue < 0.05)
Khdrbs2		up-regulated (Fulp, 2008)
Lbxcor1		up-regulated (FC=2, pValue < 0.05 / Fulp, 2008)
Myt1l		up-regulated (FC=1.3, pValue < 0.05)
Nenf / 2310028N02Rik		Nenf: up-regulated (FC=1.2, pValue < 0.05)
NM_025679 = SIKE1	down-regulated (cluster 6)
NM_206870 = IFNA1		down-regulated (FC=1.1, pValue < 0.05)
Pde1a		up-regulated (FC=1.3, pValue < 0.05)
Pdlim1	up-regulated (cluster 5)	up-regulated (FC=1.3, pValue < 0.05)
Rmi1	up-regulated (cluster 5)
Slc16a10	up-regulated (cluster 5)
Slc43a3		up-regulated (FC=1.7, pValue < 0.005)
Tekt1		up-regulated (FC=1.4, pValue < 0.05)
Tph1	down-regulated (cluster 2)
Ugcg	down-regulated (cluster 6)	up-regulated (FC=1.2, pValue < 0.05)
Utp6	down-regulated (cluster 6)
Zdhhc9	down-regulated (cluster 2)
Aox4	up-regulated (cluster 6)
Calb2		up-regulated (FC=1.7, pValue < 0.05 / Colasante, 2009)
Cfh		up-regulated (FC=2 to 2.5, pValue < 0.001)
Dnm2		down-regulated (FC=1,15 to 1.2, pValue < 0.005)
Epha3		down-regulated (FC=1.5, pValue < 0.05)
Lmo3		up-regulated (FC=3.3, pValue < 0.001 / Fulp, 2008 / Colasante, 2009)
Myt1		down-regulated (FC=1.3, pValue < 0.05)
Ndrg1	down-regulated (cluster 2)
Peg10	up-regulated (cluster 5)
Pias1		up-regulated (FC=1.2, pValue < 0.05)
Pkp4		up-regulated (FC=1.2, pValue < 0.05)
Tsc22d3	down-regulated (cluster 6)
Uncx4.1		up-regulated (FC=2.4, pValue < 0.05 / Fulp, 2008)
Gng11	down-regulated (cluster 6)	up-regulated (FC=1.7, pValue < 0.001)
Oxr1	up-regulated (cluster 5)
BC047146 = Nrxn1		up-regulated (FC=1.1, pValue < 0.001)
Cntn1		up-regulated (FC=1.4, pValue < 0.05)
Gmds		up-regulated (FC=1.2, pValue < 0.05)
Hook1	down-regulated (cluster 6)
Ocln		up-regulated (FC=2.0, pValue < 0.005)
Pten		up-regulated (FC=1.2, pValue < 0.05)
Slc8a1		up-regulated (FC=2, pValue < 0.05)
Asl / Crcp	Crcp: down-regulated (cluster 4)
Tnrc6b		up-regulated (FC=1.2, pValue < 0.05)
Scfd2 / Fip1l1	up-regulated (cluster 5)
Ccl2	up-regulated (cluster 5)
Efs		down-regulated (FC=1.3 to 1.4, pValue < 0.05)
Fgfbp3	down-regulated (cluster 6)
Htr7		up-regulated (Fulp, 2008)
L1cam / Avpr2	down-regulated (cluster 4)	up-regulated (FC=2, pValue < 0.05)
Lmo4	down-regulated (clusters 2 and 6)	up-regulated (FC=1.6, pValue < 0.01 / Fulp, 2008 / Colasante, 2009)
NM_025666 = UBR7		down-regulated (FC=1.1, pValue < 0.05)
Plac1	up-regulated (cluster 5)
Pqlc1		up-regulated (FC=1.3, pValue < 0.05)
Slc35d1	up-regulated (cluster 5)
Ednra		up-regulated (FC=1.6 to 2.1, pValue < 0.005)
Pcdhac2	up-regulated (cluster 5)
Postn		up-regulated (FC=10, pValue < 0.001)
Afp	up-regulated (cluster 5)
Cacna2d1 = Cacna2		up-regulated (FC=1.3, pValue < 0.01)
Clec1b		up-regulated (FC=1.75, pValue < 0.05)
Depdc6	down-regulated (cluster 4)	up-regulated (FC=1.3, pValue < 0.005)
Ets2	up-regulated (cluster 5)	up-regulated (FC=1.8, pValue < 0.001)
Fap		up-regulated (FC=1.6, pValue < 0.01)
Fnip1		down-regulated (FC=1.4, pValue < 0.05)
Gstk1		up-regulated (FC=1.3, pValue < 0.05)
Heph		up-regulated (FC=1.7, pValue < 0.005)
Kcna5	down-regulated (cluster 1)	up-regulated (FC=2.6, pValue < 0.001)
Lamc2	up-regulated (cluster 5)
Naalad2		up-regulated (FC=1.4, pValue < 0.01)
NM_001024720 = HMCN1		up-regulated (FC=1.3, pValue < 0.001)
NM_153086 = Gjd4		down-regulated (FC=1.2, pValue < 0.01)
Olfm3		up-regulated (Fulp, 2008)
Olfml3	up-regulated (cluster 5)
Phlda1	up-regulated (cluster 5)	up-regulated (FC=1.4, pValue < 0.05 / Fulp, 2008)
Pou4f2	down-regulated (cluster 6)
Prmt6	down-regulated (cluster 6)
Psd3		up-regulated (FC=1.2, pValue < 0.05)
Rdh11	down-regulated (cluster 4)
Sema3g		up-regulated (FC=1.5, pValue < 0.05)
Slc2a3	down-regulated (cluster 3)
Slc2a9	up-regulated (cluster 7)
Slit2		up-regulated (FC=1.4, pValue < 0.005)
Trp53bp1		up-regulated (FC=1.2, pValue < 0.05)
Ttc3		up-regulated (FC=1.1, pValue < 0.01)
Usp47	down-regulated (cluster 6)
Zfand6	down-regulated (cluster 6)
Zfhx4		up-regulated (FC=1.6, pValue < 0.05)
Cxcl10	up-regulated (cluster 5)
Lin7c	down-regulated (cluster 3)	up-regulated (FC=1.2, pValue < 0.05)
Slc2a13		down-regulated (FC=1.3, pValue < 0.05)
Hist1h2bc	up-regulated (cluster 5)
Plac9		up-regulated (FC=1.4, pValue < 0.05)
Rab39b		up-regulated (FC=1.8, pValue < 0.01 / Colasante, 2009 / Fulp, 2008)
Zfpm2		up-regulated (FC=1.2, pValue < 0.01)
BC118934 = HAUS5		down-regulated (FC=1.3, pValue < 0.05)
Cpne2	up-regulated (cluster 6)
Rasgef1b		up-regulated (Colasante, 2009 / Fulp, 2008)
Slc4a4		up-regulated (FC=1.3 to 1.7, pValue < 0.001)
Zfp238	down-regulated (cluster 4)
Alk	down-regulated (cluster 4)
Cdkn2c = p18INK4c	up-regulated (cluster 5)	down-regulated (FC=1.2, pValue < 0.05)
Chrng		down-regulated (FC=1.2, pValue < 0.005)
Egr1 = Zif268		up-regulated (FC=3.1, pValue < 0.05)
ENSMUST00000000271 = Mid2	down-regulated (cluster 6)
Gpr26	down-regulated (cluster 6)
Hmgn3		down-regulated (FC=1.3, pValue < 0.001)
Igf1		up-regulated (FC=1.5 to 5, pValue < 0.001)
Nde1 / 4921513D23Rik		down-regulated (FC=1.3, pValue < 0.05)
Plxnd1		up-regulated (FC=1.2, pValue < 0.05)
Rwdd1	down-regulated (cluster 4)
Sec22c / Deb1	Deb1: down-regulated (cluster 4)
Sec22c / Deb1		Sec22c : down-regulated (Fulp, 2008)
Slc7a5	down-regulated (clusters 1 and 3)
Snx2		up-regulated (FC=1.3, pValue < 0.005)
Susd4		up-regulated (FC=1.4, pValue < 0.05)
Acvrl1		up-regulated (FC=1.7, pValue < 0.005)
Adora3	up-regulated (cluster 5)
Chn1	down-regulated (cluster 2)
Enc1		up-regulated (FC=1.2, pValue < 0.05)
Eomes = Tbr2		down-regulated (FC=1.4, pValue < 0.001)
Gbp6		up-regulated (FC=2.1, pValue < 0.005)
Hsf2	down-regulated (cluster 2)
Ifna9		down-regulated (FC=1.1, pValue < 0.05)
Kif26b		up-regulated (FC=1.3, pValue < 0.05)
Lingo1		up-regulated (FC=1.4 to 1.5, pValue < 0.01)
Mpv17		down-regulated (FC=1.2, pValue < 0.05)
NM_207215 = MYCBP2		up-regulated (FC=1.2 to 1.3, pValue < 0.005)
Rpl21		down-regulated (FC=1.1, pValue < 0.05)
Stmn4	down-regulated (cluster 4)
Th	up-regulated (cluster 5)
Uaca		up-regulated (FC=1.5, pValue < 0.005)
Lpp		up-regulated (FC=1.4 to 1.5, pValue < 0.005)
Tmc7	down-regulated (cluster 4)
Sars	down-regulated (cluster 4)
Pik3r3	up-regulated (cluster 5)
Acbd4	down-regulated (cluster 2)
A830043 = Fam124b	down-regulated (cluster 1)
Spty2d1	down-regulated (clusters 4 and 6)
Parp12	up-regulated (cluster 5)	up-regulated (FC=1.5, pValue < 0.05)
Prc1		down-regulated (FC=1.3, pValue < 0.001)
Dmrta2		down-regulated (FC=1.3, pValue < 0.05)
Fibcd1		down-regulated (FC=1.5, pValue < 0.05)
Hivep1		up-regulated (FC=1.2, pValue < 0.05)
Tgfb3 / 1700019E19Rik	Tgfb3: down-regulated (clusters 2 and 3)
Mamdc2	down-regulated (cluster 4)	up-regulated (FC=3.1, pValue < 0.001)
Aebp1	up-regulated (cluster 5)	up-regulated (FC=2.1 to 3.2, pValue < 0.005)
Wdr79 = Wrap53		down-regulated (FC=1.1, pValue < 0.05)
A930008 = Fam53b	up-regulated (cluster 5)
Ipo4	down-regulated (cluster 2)
NM_172682 = Fam160a1	down-regulated (cluster 6)
Sema6a		up-regulated (FC=1.6, pValue < 0.01)
Tmem65	down-regulated (cluster 4)
Ampd2 / Gnat2	Ampd2: up-regulated (cluster 5)
Gss	down-regulated (cluster 3)
Mvd	down-regulated (cluster 2)	down-regulated (FC=1.2, pValue < 0.05)
Ephb1		up-regulated (FC=1.2, pValue < 0.05)
Eif4a2	down-regulation (cluster 2)
Mrg1 = Meis2		down-regulated (FC=1.2, pValue < 0.05)
Tspan4		up-regulated (FC=1.7, pValue < 0.001)
